# Supplementary material for: SARS-CoV-2 N501Y Introductions and Transmissions in Switzerland from Beginning of October 2020 to February 2021—Implementation of Swiss-Wide Diagnostic Screening and Whole Genome Sequencing
Source: Microorganisms. 2021 Mar 25;9(4):677. doi: 10.3390/microorganisms9040677 (PMC8064472; doi:10.3390/microorganisms9040677)
Supplement: Supplementary file 1 [file microorganisms-09-00677-s001.zip]

Archive with 18 entries (18 files):
- Figure S3_20J-501Y.V3_nextstrain_ncov_switzerland-01.tif
- __MACOSX/._Figure S3_20J-501Y.V3_nextstrain_ncov_switzerland-01.tif
- Figure S1.pdf
- __MACOSX/._Figure S1.pdf
- Figure S2_20H-501Y.V2_mut_nextstrain_ncov_switzerland-01.tif
- __MACOSX/._Figure S2_20H-501Y.V2_mut_nextstrain_ncov_switzerland-01.tif
- Supplementary Materials_N501Y_AE.docx
- __MACOSX/._Supplementary Materials_N501Y_AE.docx
- Table S1.docx
- __MACOSX/._Table S1.docx
- Table S2.docx
- __MACOSX/._Table S2.docx
- Table S3.docx
- __MACOSX/._Table S3.docx
- TableS4_updated_20210305.xlsx
- __MACOSX/._TableS4_updated_20210305.xlsx
- TableS5_20210205_nextstrain_501Y_switzerland_authors.tsv
- __MACOSX/._TableS5_20210205_nextstrain_501Y_switzerland_authors.tsv
