# Supplementary material for: SARS-CoV-2 N501Y Introductions and Transmissions in Switzerland from Beginning of October 2020 to February 2021—Implementation of Swiss-Wide Diagnostic Screening and Whole Genome Sequencing
Source: Microorganisms. 2021 Mar 25;9(4):677. doi: 10.3390/microorganisms9040677 (PMC8064472; doi:10.3390/microorganisms9040677)
Supplement: Supplementary file 1 [file microorganisms-09-00677-s001.zip › TableS4_updated_20210305.xlsx]

## Sheet: Sheet1
Strain	gisaid_epi_isl	Submitting Lab
Switzerland/SG-3068/2021	EPI_ISL_940771	Center for Laboratory Medicine St. Gallen
Switzerland/SZ-ETHZ-410256/2020	EPI_ISL_737488	Department of Biosystems Science and Engineering, ETH Zürich
Switzerland/un-ETHZ-410279/2020	EPI_ISL_737642	Department of Biosystems Science and Engineering, ETH Zürich
Switzerland/un-ETHZ-2/2020	EPI_ISL_811130	Department of Biosystems Science and Engineering, ETH Zürich
Switzerland/BE-ETHZ-5/2020	EPI_ISL_768015	Department of Biosystems Science and Engineering, ETH Zürich
Switzerland/GE-ETHZ-420394/2020	EPI_ISL_768105	Department of Biosystems Science and Engineering, ETH Zürich
Switzerland/ZH-ETHZ-431261/2020	EPI_ISL_1004899	Department of Biosystems Science and Engineering, ETH Zürich
Switzerland/ZH-ETHZ-431257/2020	EPI_ISL_1004898	Department of Biosystems Science and Engineering, ETH Zürich
Switzerland/NE-ETHZ-431070/2020	EPI_ISL_899175	Department of Biosystems Science and Engineering, ETH Zürich
Switzerland/ZH-ETHZ-431346/2020	EPI_ISL_1004816	Department of Biosystems Science and Engineering, ETH Zürich
Switzerland/BE-ETHZ-431342/2020	EPI_ISL_1004815	Department of Biosystems Science and Engineering, ETH Zürich
Switzerland/BE-ETHZ-431563/2020	EPI_ISL_1004712	Department of Biosystems Science and Engineering, ETH Zürich
Switzerland/NE-ETHZ-481350/2021	EPI_ISL_1059336	Department of Biosystems Science and Engineering, ETH Zürich
Switzerland/BE-ETHZ-450932/2021	EPI_ISL_1001863	Department of Biosystems Science and Engineering, ETH Zürich
Switzerland/ZH-ETHZ-461071/2021	EPI_ISL_1001864	Department of Biosystems Science and Engineering, ETH Zürich
Switzerland/BL-ETHZ-460988/2021	EPI_ISL_1001846	Department of Biosystems Science and Engineering, ETH Zürich
Switzerland/ZH-ETHZ-461453/2021	EPI_ISL_1059377	Department of Biosystems Science and Engineering, ETH Zürich
Switzerland/BL-ETHZ-461343/2021	EPI_ISL_1002349	Department of Biosystems Science and Engineering, ETH Zürich
Switzerland/SO-ETHZ-471284/2021	EPI_ISL_1059358	Department of Biosystems Science and Engineering, ETH Zürich
Switzerland/SH-ETHZ-470952/2021	EPI_ISL_1001530	Department of Biosystems Science and Engineering, ETH Zürich
Switzerland/ZH-ETHZ-471206/2021	EPI_ISL_1001602	Department of Biosystems Science and Engineering, ETH Zürich
Switzerland/NE-PMI-2102-4102/2021	EPI_ISL_934990	Genomics and Transcriptomics, Philip Morris International
Switzerland/NE-PMI-2102-5218/2021	EPI_ISL_934991	Genomics and Transcriptomics, Philip Morris International
Switzerland/NE-PMI-2102-6244/2021	EPI_ISL_934982	Genomics and Transcriptomics, Philip Morris International
Switzerland/NE-PMI-2103-0829/2021	EPI_ISL_934988	Genomics and Transcriptomics, Philip Morris International
Switzerland/NE-PMI-2103-1825/2021	EPI_ISL_934985	Genomics and Transcriptomics, Philip Morris International
Switzerland/NE-PMI-2103-2932/2021	EPI_ISL_934984	Genomics and Transcriptomics, Philip Morris International
Switzerland/GE-32808252/2020	EPI_ISL_847926	HUG, Laboratory of Virology and the Health2030 Genome Center
Switzerland/GE-32808468/2020	EPI_ISL_847922	HUG, Laboratory of Virology and the Health2030 Genome Center
Switzerland/GE-32807087/2020	EPI_ISL_847923	HUG, Laboratory of Virology and the Health2030 Genome Center
Switzerland/GE-32820828/2020	EPI_ISL_847925	HUG, Laboratory of Virology and the Health2030 Genome Center
Switzerland/GE-32845730/2020	EPI_ISL_847921	HUG, Laboratory of Virology and the Health2030 Genome Center
Switzerland/GE-32845532/2020	EPI_ISL_847924	HUG, Laboratory of Virology and the Health2030 Genome Center
Switzerland/GE-32849290/2021	EPI_ISL_847920	HUG, Laboratory of Virology and the Health2030 Genome Center
Switzerland/VD-32938885/2021	EPI_ISL_864734	HUG, Laboratory of Virology and the Health2030 Genome Center
Switzerland/ZH-SNRCI-32927909/2021	EPI_ISL_864737	HUG, Laboratory of Virology and the Health2030 Genome Center
Switzerland/GE-32914355/2021	EPI_ISL_864613	HUG, Laboratory of Virology and the Health2030 Genome Center
Switzerland/SG-32938747/2021	EPI_ISL_864718	HUG, Laboratory of Virology and the Health2030 Genome Center
Switzerland/VS-33023991/2021	EPI_ISL_953521	HUG, Laboratory of Virology and the Health2030 Genome Center
Switzerland/GE-32920214/2021	EPI_ISL_864600	HUG, Laboratory of Virology and the Health2030 Genome Center
Switzerland/GE-32920311/2021	EPI_ISL_864601	HUG, Laboratory of Virology and the Health2030 Genome Center
Switzerland/GE-32925037/2021	EPI_ISL_864621	HUG, Laboratory of Virology and the Health2030 Genome Center
Switzerland/GE-32923434/2021	EPI_ISL_864614	HUG, Laboratory of Virology and the Health2030 Genome Center
Switzerland/GE-32923278/2021	EPI_ISL_864615	HUG, Laboratory of Virology and the Health2030 Genome Center
Switzerland/GE-32922788/2021	EPI_ISL_864603	HUG, Laboratory of Virology and the Health2030 Genome Center
Switzerland/GE-32924396/2021	EPI_ISL_864602	HUG, Laboratory of Virology and the Health2030 Genome Center
Switzerland/GE-32924479/2021	EPI_ISL_864606	HUG, Laboratory of Virology and the Health2030 Genome Center
Switzerland/GE-32924322/2021	EPI_ISL_864605	HUG, Laboratory of Virology and the Health2030 Genome Center
Switzerland/SG-32956007/2021	EPI_ISL_897605	HUG, Laboratory of Virology and the Health2030 Genome Center
Switzerland/un-32986844/2021	EPI_ISL_897673	HUG, Laboratory of Virology and the Health2030 Genome Center
Switzerland/VS-32956055/2021	EPI_ISL_897676	HUG, Laboratory of Virology and the Health2030 Genome Center
Switzerland/GE-32932653/2021	EPI_ISL_864616	HUG, Laboratory of Virology and the Health2030 Genome Center
Switzerland/GE-32929149/2021	EPI_ISL_864617	HUG, Laboratory of Virology and the Health2030 Genome Center
Switzerland/GE-32929122/2021	EPI_ISL_864618	HUG, Laboratory of Virology and the Health2030 Genome Center
Switzerland/GE-32934874/2021	EPI_ISL_864612	HUG, Laboratory of Virology and the Health2030 Genome Center
Switzerland/GE-32929459/2021	EPI_ISL_864607	HUG, Laboratory of Virology and the Health2030 Genome Center
Switzerland/GE-32946639/2021	EPI_ISL_897616	HUG, Laboratory of Virology and the Health2030 Genome Center
Switzerland/TI-33009173/2021	EPI_ISL_897670	HUG, Laboratory of Virology and the Health2030 Genome Center
Switzerland/VS-32987160/2021	EPI_ISL_897677	HUG, Laboratory of Virology and the Health2030 Genome Center
Switzerland/un-32987164/2021	EPI_ISL_897674	HUG, Laboratory of Virology and the Health2030 Genome Center
Switzerland/GE-32942704/2021	EPI_ISL_864610	HUG, Laboratory of Virology and the Health2030 Genome Center
Switzerland/GE-32943897/2021	EPI_ISL_864620	HUG, Laboratory of Virology and the Health2030 Genome Center
Switzerland/GE-32938066/2021	EPI_ISL_864619	HUG, Laboratory of Virology and the Health2030 Genome Center
Switzerland/GE-32941881/2021	EPI_ISL_864611	HUG, Laboratory of Virology and the Health2030 Genome Center
Switzerland/GE-32940107/2021	EPI_ISL_864609	HUG, Laboratory of Virology and the Health2030 Genome Center
Switzerland/GE-32941084/2021	EPI_ISL_864608	HUG, Laboratory of Virology and the Health2030 Genome Center
Switzerland/GE-32953303/2021	EPI_ISL_897713	HUG, Laboratory of Virology and the Health2030 Genome Center
Switzerland/un-32955239/2021	EPI_ISL_897714	HUG, Laboratory of Virology and the Health2030 Genome Center
Switzerland/GE-32967707/2021	EPI_ISL_897625	HUG, Laboratory of Virology and the Health2030 Genome Center
Switzerland/un-32955160/2021	EPI_ISL_940072	HUG, Laboratory of Virology and the Health2030 Genome Center
Switzerland/un-32955132/2021	EPI_ISL_940071	HUG, Laboratory of Virology and the Health2030 Genome Center
Switzerland/GE-32951607/2021	EPI_ISL_897617	HUG, Laboratory of Virology and the Health2030 Genome Center
Switzerland/GE-32958264/2021	EPI_ISL_897621	HUG, Laboratory of Virology and the Health2030 Genome Center
Switzerland/GE-32955227/2021	EPI_ISL_897618	HUG, Laboratory of Virology and the Health2030 Genome Center
Switzerland/BE-33024763/2021	EPI_ISL_953522	HUG, Laboratory of Virology and the Health2030 Genome Center
Switzerland/VD-SNRCI-32961024/2021	EPI_ISL_897603	HUG, Laboratory of Virology and the Health2030 Genome Center
Switzerland/un-32955355/2021	EPI_ISL_897604	HUG, Laboratory of Virology and the Health2030 Genome Center
Switzerland/VS-32970201/2021	EPI_ISL_897598	HUG, Laboratory of Virology and the Health2030 Genome Center
Switzerland/GE-32966158/2021	EPI_ISL_897624	HUG, Laboratory of Virology and the Health2030 Genome Center
Switzerland/GE-32960750/2021	EPI_ISL_897622	HUG, Laboratory of Virology and the Health2030 Genome Center
Switzerland/GE-32962637/2021	EPI_ISL_897623	HUG, Laboratory of Virology and the Health2030 Genome Center
Switzerland/GE-32955795/2021	EPI_ISL_897619	HUG, Laboratory of Virology and the Health2030 Genome Center
Switzerland/GE-32955885/2021	EPI_ISL_897620	HUG, Laboratory of Virology and the Health2030 Genome Center
Switzerland/GE-32980539/2021	EPI_ISL_897601	HUG, Laboratory of Virology and the Health2030 Genome Center
Switzerland/GE-32971764/2021	EPI_ISL_897627	HUG, Laboratory of Virology and the Health2030 Genome Center
Switzerland/GE-32971762/2021	EPI_ISL_897626	HUG, Laboratory of Virology and the Health2030 Genome Center
Switzerland/GE-32979427/2021	EPI_ISL_897630	HUG, Laboratory of Virology and the Health2030 Genome Center
Switzerland/GE-32974011/2021	EPI_ISL_897628	HUG, Laboratory of Virology and the Health2030 Genome Center
Switzerland/GE-32975711/2021	EPI_ISL_897629	HUG, Laboratory of Virology and the Health2030 Genome Center
Switzerland/GE-32979635/2021	EPI_ISL_897631	HUG, Laboratory of Virology and the Health2030 Genome Center
Switzerland/GE-32986564/2021	EPI_ISL_897639	HUG, Laboratory of Virology and the Health2030 Genome Center
Switzerland/GE-32985523/2021	EPI_ISL_897635	HUG, Laboratory of Virology and the Health2030 Genome Center
Switzerland/GE-32987355/2021	EPI_ISL_897641	HUG, Laboratory of Virology and the Health2030 Genome Center
Switzerland/GE-32985291/2021	EPI_ISL_897633	HUG, Laboratory of Virology and the Health2030 Genome Center
Switzerland/GE-32986531/2021	EPI_ISL_897637	HUG, Laboratory of Virology and the Health2030 Genome Center
Switzerland/GE-32986541/2021	EPI_ISL_897638	HUG, Laboratory of Virology and the Health2030 Genome Center
Switzerland/GE-32986668/2021	EPI_ISL_897640	HUG, Laboratory of Virology and the Health2030 Genome Center
Switzerland/GE-32985530/2021	EPI_ISL_897636	HUG, Laboratory of Virology and the Health2030 Genome Center
Switzerland/GE-32984722/2021	EPI_ISL_897632	HUG, Laboratory of Virology and the Health2030 Genome Center
Switzerland/GE-32985372/2021	EPI_ISL_897634	HUG, Laboratory of Virology and the Health2030 Genome Center
Switzerland/VS-33007285/2021	EPI_ISL_897678	HUG, Laboratory of Virology and the Health2030 Genome Center
Switzerland/GE-32990664/2021	EPI_ISL_897614	HUG, Laboratory of Virology and the Health2030 Genome Center
Switzerland/GE-32990906/2021	EPI_ISL_897615	HUG, Laboratory of Virology and the Health2030 Genome Center
Switzerland/GE-32990811/2021	EPI_ISL_897645	HUG, Laboratory of Virology and the Health2030 Genome Center
Switzerland/GE-32988968/2021	EPI_ISL_897642	HUG, Laboratory of Virology and the Health2030 Genome Center
Switzerland/GE-32990876/2021	EPI_ISL_897646	HUG, Laboratory of Virology and the Health2030 Genome Center
Switzerland/GE-32990272/2021	EPI_ISL_897644	HUG, Laboratory of Virology and the Health2030 Genome Center
Switzerland/VS-33007317/2021	EPI_ISL_897613	HUG, Laboratory of Virology and the Health2030 Genome Center
Switzerland/un-33032156/2021	EPI_ISL_953671	HUG, Laboratory of Virology and the Health2030 Genome Center
Switzerland/GE-33000775/2021	EPI_ISL_897653	HUG, Laboratory of Virology and the Health2030 Genome Center
Switzerland/GE-32998367/2021	EPI_ISL_897651	HUG, Laboratory of Virology and the Health2030 Genome Center
Switzerland/GE-33000673/2021	EPI_ISL_897652	HUG, Laboratory of Virology and the Health2030 Genome Center
Switzerland/GE-33010190/2021	EPI_ISL_897665	HUG, Laboratory of Virology and the Health2030 Genome Center
Switzerland/GE-33000950/2021	EPI_ISL_897655	HUG, Laboratory of Virology and the Health2030 Genome Center
Switzerland/GE-33002031/2021	EPI_ISL_897656	HUG, Laboratory of Virology and the Health2030 Genome Center
Switzerland/GE-32996759/2021	EPI_ISL_897648	HUG, Laboratory of Virology and the Health2030 Genome Center
Switzerland/GE-32996014/2021	EPI_ISL_897647	HUG, Laboratory of Virology and the Health2030 Genome Center
Switzerland/GE-33002300/2021	EPI_ISL_897658	HUG, Laboratory of Virology and the Health2030 Genome Center
Switzerland/GE-33002169/2021	EPI_ISL_897657	HUG, Laboratory of Virology and the Health2030 Genome Center
Switzerland/un-33001761/2021	EPI_ISL_897675	HUG, Laboratory of Virology and the Health2030 Genome Center
Switzerland/GE-32997521/2021	EPI_ISL_897649	HUG, Laboratory of Virology and the Health2030 Genome Center
Switzerland/GE-33000809/2021	EPI_ISL_897654	HUG, Laboratory of Virology and the Health2030 Genome Center
Switzerland/VS-33032013/2021	EPI_ISL_953600	HUG, Laboratory of Virology and the Health2030 Genome Center
Switzerland/VS-33032399/2021	EPI_ISL_953599	HUG, Laboratory of Virology and the Health2030 Genome Center
Switzerland/VS-33019032/2021	EPI_ISL_953523	HUG, Laboratory of Virology and the Health2030 Genome Center
Switzerland/VS-33019097/2021	EPI_ISL_953524	HUG, Laboratory of Virology and the Health2030 Genome Center
Switzerland/VS-33032091/2021	EPI_ISL_953525	HUG, Laboratory of Virology and the Health2030 Genome Center
Switzerland/GE-32997830/2021	EPI_ISL_897650	HUG, Laboratory of Virology and the Health2030 Genome Center
Switzerland/GE-33014209/2021	EPI_ISL_897668	HUG, Laboratory of Virology and the Health2030 Genome Center
Switzerland/GE-33008898/2021	EPI_ISL_897663	HUG, Laboratory of Virology and the Health2030 Genome Center
Switzerland/GE-33007670/2021	EPI_ISL_897660	HUG, Laboratory of Virology and the Health2030 Genome Center
Switzerland/GE-33010304/2021	EPI_ISL_897666	HUG, Laboratory of Virology and the Health2030 Genome Center
Switzerland/TI-33010784/2021	EPI_ISL_897672	HUG, Laboratory of Virology and the Health2030 Genome Center
Switzerland/TI-33010752/2021	EPI_ISL_940070	HUG, Laboratory of Virology and the Health2030 Genome Center
Switzerland/TI-33010458/2021	EPI_ISL_940069	HUG, Laboratory of Virology and the Health2030 Genome Center
Switzerland/TI-33010582/2021	EPI_ISL_897671	HUG, Laboratory of Virology and the Health2030 Genome Center
Switzerland/GE-33008184/2021	EPI_ISL_897661	HUG, Laboratory of Virology and the Health2030 Genome Center
Switzerland/GE-33008755/2021	EPI_ISL_897662	HUG, Laboratory of Virology and the Health2030 Genome Center
Switzerland/GE-33009879/2021	EPI_ISL_897664	HUG, Laboratory of Virology and the Health2030 Genome Center
Switzerland/GE-33012307/2021	EPI_ISL_897667	HUG, Laboratory of Virology and the Health2030 Genome Center
Switzerland/GE-33007562/2021	EPI_ISL_897659	HUG, Laboratory of Virology and the Health2030 Genome Center
Switzerland/GE-33015157/2021	EPI_ISL_897669	HUG, Laboratory of Virology and the Health2030 Genome Center
Switzerland/VS-33014410/2021	EPI_ISL_897679	HUG, Laboratory of Virology and the Health2030 Genome Center
Switzerland/GE-33033295/2021	EPI_ISL_953601	HUG, Laboratory of Virology and the Health2030 Genome Center
Switzerland/VS-33063351/2021	EPI_ISL_953750	HUG, Laboratory of Virology and the Health2030 Genome Center
Switzerland/GE-33023587/2021	EPI_ISL_953603	HUG, Laboratory of Virology and the Health2030 Genome Center
Switzerland/GE-33025109/2021	EPI_ISL_953602	HUG, Laboratory of Virology and the Health2030 Genome Center
Switzerland/GE-33024988/2021	EPI_ISL_953604	HUG, Laboratory of Virology and the Health2030 Genome Center
Switzerland/VS-33053021/2021	EPI_ISL_953530	HUG, Laboratory of Virology and the Health2030 Genome Center
Switzerland/GE-33026369/2021	EPI_ISL_953526	HUG, Laboratory of Virology and the Health2030 Genome Center
Switzerland/GE-33024065/2021	EPI_ISL_953529	HUG, Laboratory of Virology and the Health2030 Genome Center
Switzerland/GE-33026158/2021	EPI_ISL_953527	HUG, Laboratory of Virology and the Health2030 Genome Center
Switzerland/GE-33020006/2021	EPI_ISL_953528	HUG, Laboratory of Virology and the Health2030 Genome Center
Switzerland/GE-33033810/2021	EPI_ISL_953517	HUG, Laboratory of Virology and the Health2030 Genome Center
Switzerland/GE-33031950/2021	EPI_ISL_953605	HUG, Laboratory of Virology and the Health2030 Genome Center
Switzerland/un-33038982/2021	EPI_ISL_953532	HUG, Laboratory of Virology and the Health2030 Genome Center
Switzerland/GE-33035659/2021	EPI_ISL_953534	HUG, Laboratory of Virology and the Health2030 Genome Center
Switzerland/GE-33032874/2021	EPI_ISL_953533	HUG, Laboratory of Virology and the Health2030 Genome Center
Switzerland/un-33029939/2021	EPI_ISL_953531	HUG, Laboratory of Virology and the Health2030 Genome Center
Switzerland/GE-33067296/2021	EPI_ISL_953541	HUG, Laboratory of Virology and the Health2030 Genome Center
Switzerland/GE-33051347/2021	EPI_ISL_953539	HUG, Laboratory of Virology and the Health2030 Genome Center
Switzerland/VS-33084523/2021	EPI_ISL_953543	HUG, Laboratory of Virology and the Health2030 Genome Center
Switzerland/GE-33050274/2021	EPI_ISL_953537	HUG, Laboratory of Virology and the Health2030 Genome Center
Switzerland/GE-33067051/2021	EPI_ISL_953540	HUG, Laboratory of Virology and the Health2030 Genome Center
Switzerland/GE-33048354/2021	EPI_ISL_953538	HUG, Laboratory of Virology and the Health2030 Genome Center
Switzerland/VS-33084761/2021	EPI_ISL_953542	HUG, Laboratory of Virology and the Health2030 Genome Center
Switzerland/GE-33054375/2021	EPI_ISL_953808	HUG, Laboratory of Virology and the Health2030 Genome Center
Switzerland/GE-33054373/2021	EPI_ISL_953809	HUG, Laboratory of Virology and the Health2030 Genome Center
Switzerland/GE-33054241/2021	EPI_ISL_953548	HUG, Laboratory of Virology and the Health2030 Genome Center
Switzerland/GE-33054387/2021	EPI_ISL_953546	HUG, Laboratory of Virology and the Health2030 Genome Center
Switzerland/GE-33053895/2021	EPI_ISL_953545	HUG, Laboratory of Virology and the Health2030 Genome Center
Switzerland/GE-33066933/2021	EPI_ISL_953551	HUG, Laboratory of Virology and the Health2030 Genome Center
Switzerland/GE-33047608/2021	EPI_ISL_953547	HUG, Laboratory of Virology and the Health2030 Genome Center
Switzerland/GE-33056118/2021	EPI_ISL_953549	HUG, Laboratory of Virology and the Health2030 Genome Center
Switzerland/GE-33055589/2021	EPI_ISL_953661	HUG, Laboratory of Virology and the Health2030 Genome Center
Switzerland/GE-33066910/2021	EPI_ISL_953550	HUG, Laboratory of Virology and the Health2030 Genome Center
Switzerland/un-33055423/2021	EPI_ISL_953544	HUG, Laboratory of Virology and the Health2030 Genome Center
Switzerland/GE-33059443/2021	EPI_ISL_953850	HUG, Laboratory of Virology and the Health2030 Genome Center
Switzerland/GE-33058680/2021	EPI_ISL_953606	HUG, Laboratory of Virology and the Health2030 Genome Center
Switzerland/GE-33058386/2021	EPI_ISL_953608	HUG, Laboratory of Virology and the Health2030 Genome Center
Switzerland/GE-33058557/2021	EPI_ISL_953609	HUG, Laboratory of Virology and the Health2030 Genome Center
Switzerland/GE-33060394/2021	EPI_ISL_953610	HUG, Laboratory of Virology and the Health2030 Genome Center
Switzerland/GE-33059288/2021	EPI_ISL_953555	HUG, Laboratory of Virology and the Health2030 Genome Center
Switzerland/GE-33059826/2021	EPI_ISL_953518	HUG, Laboratory of Virology and the Health2030 Genome Center
Switzerland/GE-33058909/2021	EPI_ISL_953554	HUG, Laboratory of Virology and the Health2030 Genome Center
Switzerland/un-33059398/2021	EPI_ISL_953552	HUG, Laboratory of Virology and the Health2030 Genome Center
Switzerland/GE-33059376/2021	EPI_ISL_953513	HUG, Laboratory of Virology and the Health2030 Genome Center
Switzerland/GE-33059381/2021	EPI_ISL_953556	HUG, Laboratory of Virology and the Health2030 Genome Center
Switzerland/GE-33059814/2021	EPI_ISL_953557	HUG, Laboratory of Virology and the Health2030 Genome Center
Switzerland/GE-33079618/2021	EPI_ISL_953881	HUG, Laboratory of Virology and the Health2030 Genome Center
Switzerland/GE-33070502/2021	EPI_ISL_953563	HUG, Laboratory of Virology and the Health2030 Genome Center
Switzerland/GE-33072110/2021	EPI_ISL_953613	HUG, Laboratory of Virology and the Health2030 Genome Center
Switzerland/GE-33072142/2021	EPI_ISL_953611	HUG, Laboratory of Virology and the Health2030 Genome Center
Switzerland/GE-33072157/2021	EPI_ISL_953612	HUG, Laboratory of Virology and the Health2030 Genome Center
Switzerland/GE-33080235/2021	EPI_ISL_953614	HUG, Laboratory of Virology and the Health2030 Genome Center
Switzerland/GE-33080320/2021	EPI_ISL_953615	HUG, Laboratory of Virology and the Health2030 Genome Center
Switzerland/VS-33142631/2021	EPI_ISL_981654	HUG, Laboratory of Virology and the Health2030 Genome Center
Switzerland/GE-33070014/2021	EPI_ISL_953561	HUG, Laboratory of Virology and the Health2030 Genome Center
Switzerland/GE-33071883/2021	EPI_ISL_953562	HUG, Laboratory of Virology and the Health2030 Genome Center
Switzerland/GE-33073482/2021	EPI_ISL_953560	HUG, Laboratory of Virology and the Health2030 Genome Center
Switzerland/GE-33083329/2021	EPI_ISL_953500	HUG, Laboratory of Virology and the Health2030 Genome Center
Switzerland/GE-33075248/2021	EPI_ISL_953566	HUG, Laboratory of Virology and the Health2030 Genome Center
Switzerland/GE-33077710/2021	EPI_ISL_953570	HUG, Laboratory of Virology and the Health2030 Genome Center
Switzerland/GE-33076286/2021	EPI_ISL_953569	HUG, Laboratory of Virology and the Health2030 Genome Center
Switzerland/GE-33075190/2021	EPI_ISL_953567	HUG, Laboratory of Virology and the Health2030 Genome Center
Switzerland/GE-33080243/2021	EPI_ISL_953505	HUG, Laboratory of Virology and the Health2030 Genome Center
Switzerland/GE-33077186/2021	EPI_ISL_953509	HUG, Laboratory of Virology and the Health2030 Genome Center
Switzerland/GE-33077629/2021	EPI_ISL_953573	HUG, Laboratory of Virology and the Health2030 Genome Center
Switzerland/GE-33070046/2021	EPI_ISL_953564	HUG, Laboratory of Virology and the Health2030 Genome Center
Switzerland/GE-33076237/2021	EPI_ISL_953568	HUG, Laboratory of Virology and the Health2030 Genome Center
Switzerland/GE-33076214/2021	EPI_ISL_953574	HUG, Laboratory of Virology and the Health2030 Genome Center
Switzerland/un-33080352/2021	EPI_ISL_953514	HUG, Laboratory of Virology and the Health2030 Genome Center
Switzerland/GE-33074424/2021	EPI_ISL_953565	HUG, Laboratory of Virology and the Health2030 Genome Center
Switzerland/GE-33079807/2021	EPI_ISL_953571	HUG, Laboratory of Virology and the Health2030 Genome Center
Switzerland/GE-33079297/2021	EPI_ISL_953572	HUG, Laboratory of Virology and the Health2030 Genome Center
Switzerland/GE-33166841/2021	EPI_ISL_981813	HUG, Laboratory of Virology and the Health2030 Genome Center
Switzerland/GE-33095564/2021	EPI_ISL_953918	HUG, Laboratory of Virology and the Health2030 Genome Center
Switzerland/GE-33093251/2021	EPI_ISL_953916	HUG, Laboratory of Virology and the Health2030 Genome Center
Switzerland/GE-33095557/2021	EPI_ISL_953620	HUG, Laboratory of Virology and the Health2030 Genome Center
Switzerland/GE-33092086/2021	EPI_ISL_953619	HUG, Laboratory of Virology and the Health2030 Genome Center
Switzerland/GE-33088427/2021	EPI_ISL_953617	HUG, Laboratory of Virology and the Health2030 Genome Center
Switzerland/GE-33092173/2021	EPI_ISL_953618	HUG, Laboratory of Virology and the Health2030 Genome Center
Switzerland/GE-33094910/2021	EPI_ISL_953520	HUG, Laboratory of Virology and the Health2030 Genome Center
Switzerland/GE-33094918/2021	EPI_ISL_953519	HUG, Laboratory of Virology and the Health2030 Genome Center
Switzerland/GE-33088731/2021	EPI_ISL_953575	HUG, Laboratory of Virology and the Health2030 Genome Center
Switzerland/GE-33088717/2021	EPI_ISL_953580	HUG, Laboratory of Virology and the Health2030 Genome Center
Switzerland/GE-33089227/2021	EPI_ISL_953579	HUG, Laboratory of Virology and the Health2030 Genome Center
Switzerland/GE-33089415/2021	EPI_ISL_953578	HUG, Laboratory of Virology and the Health2030 Genome Center
Switzerland/GE-33098947/2021	EPI_ISL_953587	HUG, Laboratory of Virology and the Health2030 Genome Center
Switzerland/GE-33089010/2021	EPI_ISL_953576	HUG, Laboratory of Virology and the Health2030 Genome Center
Switzerland/GE-33095696/2021	EPI_ISL_953584	HUG, Laboratory of Virology and the Health2030 Genome Center
Switzerland/GE-33088171/2021	EPI_ISL_953577	HUG, Laboratory of Virology and the Health2030 Genome Center
Switzerland/GE-33095739/2021	EPI_ISL_953585	HUG, Laboratory of Virology and the Health2030 Genome Center
Switzerland/GE-33098951/2021	EPI_ISL_953586	HUG, Laboratory of Virology and the Health2030 Genome Center
Switzerland/GE-33091778/2021	EPI_ISL_953583	HUG, Laboratory of Virology and the Health2030 Genome Center
Switzerland/GE-33090769/2021	EPI_ISL_953582	HUG, Laboratory of Virology and the Health2030 Genome Center
Switzerland/GE-33091088/2021	EPI_ISL_953581	HUG, Laboratory of Virology and the Health2030 Genome Center
Switzerland/GE-33094257/2021	EPI_ISL_953490	HUG, Laboratory of Virology and the Health2030 Genome Center
Switzerland/VD-33132474/2021	EPI_ISL_981650	HUG, Laboratory of Virology and the Health2030 Genome Center
Switzerland/VS-33158222/2021	EPI_ISL_981659	HUG, Laboratory of Virology and the Health2030 Genome Center
Switzerland/GE-33106266/2021	EPI_ISL_981725	HUG, Laboratory of Virology and the Health2030 Genome Center
Switzerland/GE-33106258/2021	EPI_ISL_981724	HUG, Laboratory of Virology and the Health2030 Genome Center
Switzerland/GE-33103554/2021	EPI_ISL_953933	HUG, Laboratory of Virology and the Health2030 Genome Center
Switzerland/GE-33106836/2021	EPI_ISL_981727	HUG, Laboratory of Virology and the Health2030 Genome Center
Switzerland/GE-33105744/2021	EPI_ISL_953597	HUG, Laboratory of Virology and the Health2030 Genome Center
Switzerland/GE-33105246/2021	EPI_ISL_953623	HUG, Laboratory of Virology and the Health2030 Genome Center
Switzerland/GE-33103680/2021	EPI_ISL_953625	HUG, Laboratory of Virology and the Health2030 Genome Center
Switzerland/GE-33100586/2021	EPI_ISL_953622	HUG, Laboratory of Virology and the Health2030 Genome Center
Switzerland/GE-33099994/2021	EPI_ISL_953621	HUG, Laboratory of Virology and the Health2030 Genome Center
Switzerland/GE-33104257/2021	EPI_ISL_953624	HUG, Laboratory of Virology and the Health2030 Genome Center
Switzerland/GE-33100169/2021	EPI_ISL_981560	HUG, Laboratory of Virology and the Health2030 Genome Center
Switzerland/GE-33103031/2021	EPI_ISL_953598	HUG, Laboratory of Virology and the Health2030 Genome Center
Switzerland/GE-33099369/2021	EPI_ISL_953588	HUG, Laboratory of Virology and the Health2030 Genome Center
Switzerland/VS-33142576/2021	EPI_ISL_981652	HUG, Laboratory of Virology and the Health2030 Genome Center
Switzerland/GE-33102489/2021	EPI_ISL_953593	HUG, Laboratory of Virology and the Health2030 Genome Center
Switzerland/GE-33101511/2021	EPI_ISL_953595	HUG, Laboratory of Virology and the Health2030 Genome Center
Switzerland/GE-33101764/2021	EPI_ISL_953592	HUG, Laboratory of Virology and the Health2030 Genome Center
Switzerland/GE-33100548/2021	EPI_ISL_953503	HUG, Laboratory of Virology and the Health2030 Genome Center
Switzerland/GE-33100984/2021	EPI_ISL_953591	HUG, Laboratory of Virology and the Health2030 Genome Center
Switzerland/GE-33100382/2021	EPI_ISL_953594	HUG, Laboratory of Virology and the Health2030 Genome Center
Switzerland/GE-33100487/2021	EPI_ISL_953596	HUG, Laboratory of Virology and the Health2030 Genome Center
Switzerland/GE-33100393/2021	EPI_ISL_953590	HUG, Laboratory of Virology and the Health2030 Genome Center
Switzerland/GE-33100426/2021	EPI_ISL_953589	HUG, Laboratory of Virology and the Health2030 Genome Center
Switzerland/GE-33111104/2021	EPI_ISL_981706	HUG, Laboratory of Virology and the Health2030 Genome Center
Switzerland/GE-33115015/2021	EPI_ISL_981707	HUG, Laboratory of Virology and the Health2030 Genome Center
Switzerland/GE-33123315/2021	EPI_ISL_981660	HUG, Laboratory of Virology and the Health2030 Genome Center
Switzerland/GE-33118542/2021	EPI_ISL_981749	HUG, Laboratory of Virology and the Health2030 Genome Center
Switzerland/GE-33117438/2021	EPI_ISL_981747	HUG, Laboratory of Virology and the Health2030 Genome Center
Switzerland/GE-33112481/2021	EPI_ISL_981732	HUG, Laboratory of Virology and the Health2030 Genome Center
Switzerland/GE-33123347/2021	EPI_ISL_981761	HUG, Laboratory of Virology and the Health2030 Genome Center
Switzerland/un-33112409/2021	EPI_ISL_981704	HUG, Laboratory of Virology and the Health2030 Genome Center
Switzerland/GE-33124466/2021	EPI_ISL_981675	HUG, Laboratory of Virology and the Health2030 Genome Center
Switzerland/GE-33124347/2021	EPI_ISL_981674	HUG, Laboratory of Virology and the Health2030 Genome Center
Switzerland/GE-33116891/2021	EPI_ISL_981666	HUG, Laboratory of Virology and the Health2030 Genome Center
Switzerland/GE-33110612/2021	EPI_ISL_981663	HUG, Laboratory of Virology and the Health2030 Genome Center
Switzerland/GE-33116312/2021	EPI_ISL_981665	HUG, Laboratory of Virology and the Health2030 Genome Center
Switzerland/GE-33116963/2021	EPI_ISL_981667	HUG, Laboratory of Virology and the Health2030 Genome Center
Switzerland/GE-33110616/2021	EPI_ISL_981664	HUG, Laboratory of Virology and the Health2030 Genome Center
Switzerland/GE-33123345/2021	EPI_ISL_981573	HUG, Laboratory of Virology and the Health2030 Genome Center
Switzerland/GE-33124335/2021	EPI_ISL_981575	HUG, Laboratory of Virology and the Health2030 Genome Center
Switzerland/GE-33124349/2021	EPI_ISL_981578	HUG, Laboratory of Virology and the Health2030 Genome Center
Switzerland/GE-33124343/2021	EPI_ISL_981577	HUG, Laboratory of Virology and the Health2030 Genome Center
Switzerland/GE-33110692/2021	EPI_ISL_981562	HUG, Laboratory of Virology and the Health2030 Genome Center
Switzerland/GE-33114484/2021	EPI_ISL_981556	HUG, Laboratory of Virology and the Health2030 Genome Center
Switzerland/GE-33110593/2021	EPI_ISL_981561	HUG, Laboratory of Virology and the Health2030 Genome Center
Switzerland/GE-33123343/2021	EPI_ISL_981572	HUG, Laboratory of Virology and the Health2030 Genome Center
Switzerland/GE-33124337/2021	EPI_ISL_981576	HUG, Laboratory of Virology and the Health2030 Genome Center
Switzerland/GE-33115002/2021	EPI_ISL_981563	HUG, Laboratory of Virology and the Health2030 Genome Center
Switzerland/GE-33115080/2021	EPI_ISL_981564	HUG, Laboratory of Virology and the Health2030 Genome Center
Switzerland/GE-33124470/2021	EPI_ISL_981580	HUG, Laboratory of Virology and the Health2030 Genome Center
Switzerland/GE-33124468/2021	EPI_ISL_981579	HUG, Laboratory of Virology and the Health2030 Genome Center
Switzerland/GE-33115609/2021	EPI_ISL_981565	HUG, Laboratory of Virology and the Health2030 Genome Center
Switzerland/VS-33142588/2021	EPI_ISL_981653	HUG, Laboratory of Virology and the Health2030 Genome Center
Switzerland/GE-33122070/2021	EPI_ISL_981708	HUG, Laboratory of Virology and the Health2030 Genome Center
Switzerland/un-33124110/2021	EPI_ISL_981713	HUG, Laboratory of Virology and the Health2030 Genome Center
Switzerland/GE-33122304/2021	EPI_ISL_981709	HUG, Laboratory of Virology and the Health2030 Genome Center
Switzerland/GE-33122943/2021	EPI_ISL_981757	HUG, Laboratory of Virology and the Health2030 Genome Center
Switzerland/GE-33124965/2021	EPI_ISL_981776	HUG, Laboratory of Virology and the Health2030 Genome Center
Switzerland/un-33123067/2021	EPI_ISL_981828	HUG, Laboratory of Virology and the Health2030 Genome Center
Switzerland/GE-33121746/2021	EPI_ISL_981661	HUG, Laboratory of Virology and the Health2030 Genome Center
Switzerland/GE-33122257/2021	EPI_ISL_981668	HUG, Laboratory of Virology and the Health2030 Genome Center
Switzerland/GE-33122939/2021	EPI_ISL_981670	HUG, Laboratory of Virology and the Health2030 Genome Center
Switzerland/GE-33124595/2021	EPI_ISL_981676	HUG, Laboratory of Virology and the Health2030 Genome Center
Switzerland/GE-33126173/2021	EPI_ISL_981678	HUG, Laboratory of Virology and the Health2030 Genome Center
Switzerland/GE-33124648/2021	EPI_ISL_981677	HUG, Laboratory of Virology and the Health2030 Genome Center
Switzerland/GE-33122616/2021	EPI_ISL_981669	HUG, Laboratory of Virology and the Health2030 Genome Center
Switzerland/GE-33124007/2021	EPI_ISL_981672	HUG, Laboratory of Virology and the Health2030 Genome Center
Switzerland/GE-33122192/2021	EPI_ISL_981568	HUG, Laboratory of Virology and the Health2030 Genome Center
Switzerland/VS-33142541/2021	EPI_ISL_981558	HUG, Laboratory of Virology and the Health2030 Genome Center
Switzerland/VS-33143038/2021	EPI_ISL_981656	HUG, Laboratory of Virology and the Health2030 Genome Center
Switzerland/VS-33143027/2021	EPI_ISL_981655	HUG, Laboratory of Virology and the Health2030 Genome Center
Switzerland/GE-33125029/2021	EPI_ISL_981582	HUG, Laboratory of Virology and the Health2030 Genome Center
Switzerland/un-33124909/2021	EPI_ISL_981642	HUG, Laboratory of Virology and the Health2030 Genome Center
Switzerland/GE-33122524/2021	EPI_ISL_981570	HUG, Laboratory of Virology and the Health2030 Genome Center
Switzerland/GE-33122633/2021	EPI_ISL_981571	HUG, Laboratory of Virology and the Health2030 Genome Center
Switzerland/GE-33124480/2021	EPI_ISL_981581	HUG, Laboratory of Virology and the Health2030 Genome Center
Switzerland/GE-33122239/2021	EPI_ISL_981569	HUG, Laboratory of Virology and the Health2030 Genome Center
Switzerland/GE-33121710/2021	EPI_ISL_981567	HUG, Laboratory of Virology and the Health2030 Genome Center
Switzerland/GE-33121683/2021	EPI_ISL_981566	HUG, Laboratory of Virology and the Health2030 Genome Center
Switzerland/GE-33125462/2021	EPI_ISL_981584	HUG, Laboratory of Virology and the Health2030 Genome Center
Switzerland/GE-33123717/2021	EPI_ISL_981574	HUG, Laboratory of Virology and the Health2030 Genome Center
Switzerland/GE-33125440/2021	EPI_ISL_981583	HUG, Laboratory of Virology and the Health2030 Genome Center
Switzerland/VS-33143046/2021	EPI_ISL_981657	HUG, Laboratory of Virology and the Health2030 Genome Center
Switzerland/VS-33143053/2021	EPI_ISL_981658	HUG, Laboratory of Virology and the Health2030 Genome Center
Switzerland/un-33128319/2021	EPI_ISL_981714	HUG, Laboratory of Virology and the Health2030 Genome Center
Switzerland/GE-33128283/2021	EPI_ISL_981783	HUG, Laboratory of Virology and the Health2030 Genome Center
Switzerland/GE-33129723/2021	EPI_ISL_981789	HUG, Laboratory of Virology and the Health2030 Genome Center
Switzerland/GE-33128281/2021	EPI_ISL_981782	HUG, Laboratory of Virology and the Health2030 Genome Center
Switzerland/GE-33127872/2021	EPI_ISL_981680	HUG, Laboratory of Virology and the Health2030 Genome Center
Switzerland/GE-33128837/2021	EPI_ISL_981682	HUG, Laboratory of Virology and the Health2030 Genome Center
Switzerland/GE-33129439/2021	EPI_ISL_981683	HUG, Laboratory of Virology and the Health2030 Genome Center
Switzerland/GE-33128469/2021	EPI_ISL_981681	HUG, Laboratory of Virology and the Health2030 Genome Center
Switzerland/GE-33126179/2021	EPI_ISL_981679	HUG, Laboratory of Virology and the Health2030 Genome Center
Switzerland/GE-33129457/2021	EPI_ISL_981595	HUG, Laboratory of Virology and the Health2030 Genome Center
Switzerland/GE-33128060/2021	EPI_ISL_981591	HUG, Laboratory of Virology and the Health2030 Genome Center
Switzerland/GE-33128451/2021	EPI_ISL_981592	HUG, Laboratory of Virology and the Health2030 Genome Center
Switzerland/VS-33142528/2021	EPI_ISL_981651	HUG, Laboratory of Virology and the Health2030 Genome Center
Switzerland/GE-33130015/2021	EPI_ISL_981597	HUG, Laboratory of Virology and the Health2030 Genome Center
Switzerland/GE-33127938/2021	EPI_ISL_981589	HUG, Laboratory of Virology and the Health2030 Genome Center
Switzerland/GE-33127954/2021	EPI_ISL_981590	HUG, Laboratory of Virology and the Health2030 Genome Center
Switzerland/GE-33127413/2021	EPI_ISL_981587	HUG, Laboratory of Virology and the Health2030 Genome Center
Switzerland/GE-33127399/2021	EPI_ISL_981586	HUG, Laboratory of Virology and the Health2030 Genome Center
Switzerland/GE-33128904/2021	EPI_ISL_981593	HUG, Laboratory of Virology and the Health2030 Genome Center
Switzerland/GE-33129005/2021	EPI_ISL_981594	HUG, Laboratory of Virology and the Health2030 Genome Center
Switzerland/GE-33127229/2021	EPI_ISL_981585	HUG, Laboratory of Virology and the Health2030 Genome Center
Switzerland/GE-33129882/2021	EPI_ISL_981596	HUG, Laboratory of Virology and the Health2030 Genome Center
Switzerland/GE-33127731/2021	EPI_ISL_981588	HUG, Laboratory of Virology and the Health2030 Genome Center
Switzerland/GE-33136360/2021	EPI_ISL_981799	HUG, Laboratory of Virology and the Health2030 Genome Center
Switzerland/GE-33132650/2021	EPI_ISL_981790	HUG, Laboratory of Virology and the Health2030 Genome Center
Switzerland/un-33135549/2021	EPI_ISL_981698	HUG, Laboratory of Virology and the Health2030 Genome Center
Switzerland/un-33133020/2021	EPI_ISL_981696	HUG, Laboratory of Virology and the Health2030 Genome Center
Switzerland/GE-33135346/2021	EPI_ISL_981684	HUG, Laboratory of Virology and the Health2030 Genome Center
Switzerland/GE-33135087/2021	EPI_ISL_981603	HUG, Laboratory of Virology and the Health2030 Genome Center
Switzerland/GE-33133478/2021	EPI_ISL_981600	HUG, Laboratory of Virology and the Health2030 Genome Center
Switzerland/un-33135538/2021	EPI_ISL_981697	HUG, Laboratory of Virology and the Health2030 Genome Center
Switzerland/un-33154170/2021	EPI_ISL_981699	HUG, Laboratory of Virology and the Health2030 Genome Center
Switzerland/GE-33141652/2021	EPI_ISL_981559	HUG, Laboratory of Virology and the Health2030 Genome Center
Switzerland/GE-33133928/2021	EPI_ISL_981602	HUG, Laboratory of Virology and the Health2030 Genome Center
Switzerland/GE-33132971/2021	EPI_ISL_981598	HUG, Laboratory of Virology and the Health2030 Genome Center
Switzerland/GE-33142232/2021	EPI_ISL_981605	HUG, Laboratory of Virology and the Health2030 Genome Center
Switzerland/GE-33141451/2021	EPI_ISL_981604	HUG, Laboratory of Virology and the Health2030 Genome Center
Switzerland/GE-33142248/2021	EPI_ISL_981606	HUG, Laboratory of Virology and the Health2030 Genome Center
Switzerland/GE-33133703/2021	EPI_ISL_981601	HUG, Laboratory of Virology and the Health2030 Genome Center
Switzerland/GE-33133387/2021	EPI_ISL_981599	HUG, Laboratory of Virology and the Health2030 Genome Center
Switzerland/GE-33149583/2021	EPI_ISL_981662	HUG, Laboratory of Virology and the Health2030 Genome Center
Switzerland/GE-33147185/2021	EPI_ISL_981686	HUG, Laboratory of Virology and the Health2030 Genome Center
Switzerland/GE-33148390/2021	EPI_ISL_981687	HUG, Laboratory of Virology and the Health2030 Genome Center
Switzerland/GE-33146200/2021	EPI_ISL_981703	HUG, Laboratory of Virology and the Health2030 Genome Center
Switzerland/GE-33146756/2021	EPI_ISL_981685	HUG, Laboratory of Virology and the Health2030 Genome Center
Switzerland/GE-33154174/2021	EPI_ISL_981689	HUG, Laboratory of Virology and the Health2030 Genome Center
Switzerland/GE-33150140/2021	EPI_ISL_981688	HUG, Laboratory of Virology and the Health2030 Genome Center
Switzerland/GE-33146972/2021	EPI_ISL_981550	HUG, Laboratory of Virology and the Health2030 Genome Center
Switzerland/un-33147901/2021	EPI_ISL_981643	HUG, Laboratory of Virology and the Health2030 Genome Center
Switzerland/GE-33155674/2021	EPI_ISL_981610	HUG, Laboratory of Virology and the Health2030 Genome Center
Switzerland/GE-33154828/2021	EPI_ISL_981553	HUG, Laboratory of Virology and the Health2030 Genome Center
Switzerland/GE-33150341/2021	EPI_ISL_981609	HUG, Laboratory of Virology and the Health2030 Genome Center
Switzerland/GE-33148933/2021	EPI_ISL_981608	HUG, Laboratory of Virology and the Health2030 Genome Center
Switzerland/GE-33146048/2021	EPI_ISL_981607	HUG, Laboratory of Virology and the Health2030 Genome Center
Switzerland/GE-33159483/2021	EPI_ISL_981810	HUG, Laboratory of Virology and the Health2030 Genome Center
Switzerland/GE-33158701/2021	EPI_ISL_981808	HUG, Laboratory of Virology and the Health2030 Genome Center
Switzerland/GE-33166635/2021	EPI_ISL_981693	HUG, Laboratory of Virology and the Health2030 Genome Center
Switzerland/GE-33157068/2021	EPI_ISL_981690	HUG, Laboratory of Virology and the Health2030 Genome Center
Switzerland/GE-33158839/2021	EPI_ISL_981691	HUG, Laboratory of Virology and the Health2030 Genome Center
Switzerland/GE-33161279/2021	EPI_ISL_981615	HUG, Laboratory of Virology and the Health2030 Genome Center
Switzerland/un-33161620/2021	EPI_ISL_981644	HUG, Laboratory of Virology and the Health2030 Genome Center
Switzerland/GE-33166577/2021	EPI_ISL_981620	HUG, Laboratory of Virology and the Health2030 Genome Center
Switzerland/GE-33162127/2021	EPI_ISL_981617	HUG, Laboratory of Virology and the Health2030 Genome Center
Switzerland/GE-33162116/2021	EPI_ISL_981616	HUG, Laboratory of Virology and the Health2030 Genome Center
Switzerland/GE-33160047/2021	EPI_ISL_981614	HUG, Laboratory of Virology and the Health2030 Genome Center
Switzerland/un-33163175/2021	EPI_ISL_981645	HUG, Laboratory of Virology and the Health2030 Genome Center
Switzerland/GE-33157017/2021	EPI_ISL_981612	HUG, Laboratory of Virology and the Health2030 Genome Center
Switzerland/GE-33156789/2021	EPI_ISL_981611	HUG, Laboratory of Virology and the Health2030 Genome Center
Switzerland/GE-33168597/2021	EPI_ISL_981622	HUG, Laboratory of Virology and the Health2030 Genome Center
Switzerland/GE-33166933/2021	EPI_ISL_981621	HUG, Laboratory of Virology and the Health2030 Genome Center
Switzerland/GE-33167260/2021	EPI_ISL_981694	HUG, Laboratory of Virology and the Health2030 Genome Center
Switzerland/GE-33164742/2021	EPI_ISL_981619	HUG, Laboratory of Virology and the Health2030 Genome Center
Switzerland/GE-33164376/2021	EPI_ISL_981618	HUG, Laboratory of Virology and the Health2030 Genome Center
Switzerland/GE-33173437/2021	EPI_ISL_981711	HUG, Laboratory of Virology and the Health2030 Genome Center
Switzerland/GE-33173470/2021	EPI_ISL_981712	HUG, Laboratory of Virology and the Health2030 Genome Center
Switzerland/un-33169528/2021	EPI_ISL_981705	HUG, Laboratory of Virology and the Health2030 Genome Center
Switzerland/VD-33204522/2021	EPI_ISL_1040347	HUG, Laboratory of Virology and the Health2030 Genome Center
Switzerland/GE-33170739/2021	EPI_ISL_981624	HUG, Laboratory of Virology and the Health2030 Genome Center
Switzerland/un-33171393/2021	EPI_ISL_981647	HUG, Laboratory of Virology and the Health2030 Genome Center
Switzerland/GE-33171913/2021	EPI_ISL_981629	HUG, Laboratory of Virology and the Health2030 Genome Center
Switzerland/VS-33208848/2021	EPI_ISL_1040288	HUG, Laboratory of Virology and the Health2030 Genome Center
Switzerland/VS-33192704/2021	EPI_ISL_1040281	HUG, Laboratory of Virology and the Health2030 Genome Center
Switzerland/GE-33171690/2021	EPI_ISL_981628	HUG, Laboratory of Virology and the Health2030 Genome Center
Switzerland/GE-33175633/2021	EPI_ISL_981638	HUG, Laboratory of Virology and the Health2030 Genome Center
Switzerland/GE-33175382/2021	EPI_ISL_981636	HUG, Laboratory of Virology and the Health2030 Genome Center
Switzerland/un-33170419/2021	EPI_ISL_981646	HUG, Laboratory of Virology and the Health2030 Genome Center
Switzerland/GE-33171507/2021	EPI_ISL_981627	HUG, Laboratory of Virology and the Health2030 Genome Center
Switzerland/GE-33174074/2021	EPI_ISL_981631	HUG, Laboratory of Virology and the Health2030 Genome Center
Switzerland/GE-33176569/2021	EPI_ISL_981639	HUG, Laboratory of Virology and the Health2030 Genome Center
Switzerland/GE-33170956/2021	EPI_ISL_981625	HUG, Laboratory of Virology and the Health2030 Genome Center
Switzerland/un-33171892/2021	EPI_ISL_981648	HUG, Laboratory of Virology and the Health2030 Genome Center
Switzerland/GE-33171080/2021	EPI_ISL_981626	HUG, Laboratory of Virology and the Health2030 Genome Center
Switzerland/un-33172064/2021	EPI_ISL_981649	HUG, Laboratory of Virology and the Health2030 Genome Center
Switzerland/GE-33176225/2021	EPI_ISL_981695	HUG, Laboratory of Virology and the Health2030 Genome Center
Switzerland/un-33204355/2021	EPI_ISL_1040274	HUG, Laboratory of Virology and the Health2030 Genome Center
Switzerland/VS-33205450/2021	EPI_ISL_1040284	HUG, Laboratory of Virology and the Health2030 Genome Center
Switzerland/GE-33170384/2021	EPI_ISL_981623	HUG, Laboratory of Virology and the Health2030 Genome Center
Switzerland/GE-33177753/2021	EPI_ISL_981641	HUG, Laboratory of Virology and the Health2030 Genome Center
Switzerland/VS-33192700/2021	EPI_ISL_1040280	HUG, Laboratory of Virology and the Health2030 Genome Center
Switzerland/VS-33205072/2021	EPI_ISL_1040283	HUG, Laboratory of Virology and the Health2030 Genome Center
Switzerland/GE-33175415/2021	EPI_ISL_981637	HUG, Laboratory of Virology and the Health2030 Genome Center
Switzerland/GE-33175297/2021	EPI_ISL_981635	HUG, Laboratory of Virology and the Health2030 Genome Center
Switzerland/GE-33175259/2021	EPI_ISL_981634	HUG, Laboratory of Virology and the Health2030 Genome Center
Switzerland/GE-33174990/2021	EPI_ISL_981633	HUG, Laboratory of Virology and the Health2030 Genome Center
Switzerland/GE-33172747/2021	EPI_ISL_981630	HUG, Laboratory of Virology and the Health2030 Genome Center
Switzerland/GE-33184658/2021	EPI_ISL_1040306	HUG, Laboratory of Virology and the Health2030 Genome Center
Switzerland/GE-33183452/2021	EPI_ISL_1040304	HUG, Laboratory of Virology and the Health2030 Genome Center
Switzerland/VD-33188932/2021	EPI_ISL_1040346	HUG, Laboratory of Virology and the Health2030 Genome Center
Switzerland/GE-33187339/2021	EPI_ISL_1040190	HUG, Laboratory of Virology and the Health2030 Genome Center
Switzerland/GE-33185905/2021	EPI_ISL_1040305	HUG, Laboratory of Virology and the Health2030 Genome Center
Switzerland/GE-33188352/2021	EPI_ISL_1040309	HUG, Laboratory of Virology and the Health2030 Genome Center
Switzerland/GE-33187536/2021	EPI_ISL_1040308	HUG, Laboratory of Virology and the Health2030 Genome Center
Switzerland/GE-33184222/2021	EPI_ISL_1040303	HUG, Laboratory of Virology and the Health2030 Genome Center
Switzerland/GE-33186413/2021	EPI_ISL_1040307	HUG, Laboratory of Virology and the Health2030 Genome Center
Switzerland/GE-33184218/2021	EPI_ISL_1040207	HUG, Laboratory of Virology and the Health2030 Genome Center
Switzerland/VS-33229654/2021	EPI_ISL_1040295	HUG, Laboratory of Virology and the Health2030 Genome Center
Switzerland/VS-33209037/2021	EPI_ISL_1040292	HUG, Laboratory of Virology and the Health2030 Genome Center
Switzerland/GE-33190139/2021	EPI_ISL_1040210	HUG, Laboratory of Virology and the Health2030 Genome Center
Switzerland/GE-33180796/2021	EPI_ISL_1040204	HUG, Laboratory of Virology and the Health2030 Genome Center
Switzerland/GE-33188789/2021	EPI_ISL_1040209	HUG, Laboratory of Virology and the Health2030 Genome Center
Switzerland/GE-33188727/2021	EPI_ISL_1040198	HUG, Laboratory of Virology and the Health2030 Genome Center
Switzerland/GE-33187676/2021	EPI_ISL_1040199	HUG, Laboratory of Virology and the Health2030 Genome Center
Switzerland/VS-33214531/2021	EPI_ISL_1040350	HUG, Laboratory of Virology and the Health2030 Genome Center
Switzerland/GE-33185491/2021	EPI_ISL_1040206	HUG, Laboratory of Virology and the Health2030 Genome Center
Switzerland/GE-33191198/2021	EPI_ISL_1040196	HUG, Laboratory of Virology and the Health2030 Genome Center
Switzerland/VS-33208837/2021	EPI_ISL_1040290	HUG, Laboratory of Virology and the Health2030 Genome Center
Switzerland/GE-33186766/2021	EPI_ISL_1040208	HUG, Laboratory of Virology and the Health2030 Genome Center
Switzerland/VS-33208822/2021	EPI_ISL_1040286	HUG, Laboratory of Virology and the Health2030 Genome Center
Switzerland/VS-33192720/2021	EPI_ISL_1040282	HUG, Laboratory of Virology and the Health2030 Genome Center
Switzerland/VS-33208867/2021	EPI_ISL_1040289	HUG, Laboratory of Virology and the Health2030 Genome Center
Switzerland/GE-33189537/2021	EPI_ISL_1040219	HUG, Laboratory of Virology and the Health2030 Genome Center
Switzerland/VS-33208909/2021	EPI_ISL_1040285	HUG, Laboratory of Virology and the Health2030 Genome Center
Switzerland/VS-33208783/2021	EPI_ISL_1040287	HUG, Laboratory of Virology and the Health2030 Genome Center
Switzerland/VS-33208928/2021	EPI_ISL_1040291	HUG, Laboratory of Virology and the Health2030 Genome Center
Switzerland/GE-33183134/2021	EPI_ISL_1040205	HUG, Laboratory of Virology and the Health2030 Genome Center
Switzerland/GE-33194550/2021	EPI_ISL_1040297	HUG, Laboratory of Virology and the Health2030 Genome Center
Switzerland/GE-33195626/2021	EPI_ISL_1040383	HUG, Laboratory of Virology and the Health2030 Genome Center
Switzerland/un-33196870/2021	EPI_ISL_1040361	HUG, Laboratory of Virology and the Health2030 Genome Center
Switzerland/GE-33195034/2021	EPI_ISL_1040299	HUG, Laboratory of Virology and the Health2030 Genome Center
Switzerland/GE-33194159/2021	EPI_ISL_1040197	HUG, Laboratory of Virology and the Health2030 Genome Center
Switzerland/GE-33194139/2021	EPI_ISL_1040301	HUG, Laboratory of Virology and the Health2030 Genome Center
Switzerland/VS-33208738/2021	EPI_ISL_1040348	HUG, Laboratory of Virology and the Health2030 Genome Center
Switzerland/GE-33197534/2021	EPI_ISL_1040218	HUG, Laboratory of Virology and the Health2030 Genome Center
Switzerland/GE-33194354/2021	EPI_ISL_1040310	HUG, Laboratory of Virology and the Health2030 Genome Center
Switzerland/GE-33195554/2021	EPI_ISL_1040314	HUG, Laboratory of Virology and the Health2030 Genome Center
Switzerland/GE-33195520/2021	EPI_ISL_1040311	HUG, Laboratory of Virology and the Health2030 Genome Center
Switzerland/GE-33195223/2021	EPI_ISL_1040200	HUG, Laboratory of Virology and the Health2030 Genome Center
Switzerland/GE-33195657/2021	EPI_ISL_1040313	HUG, Laboratory of Virology and the Health2030 Genome Center
Switzerland/GE-33194606/2021	EPI_ISL_1040215	HUG, Laboratory of Virology and the Health2030 Genome Center
Switzerland/GE-33196186/2021	EPI_ISL_1040220	HUG, Laboratory of Virology and the Health2030 Genome Center
Switzerland/GE-33194649/2021	EPI_ISL_1040211	HUG, Laboratory of Virology and the Health2030 Genome Center
Switzerland/VS-33214587/2021	EPI_ISL_1040294	HUG, Laboratory of Virology and the Health2030 Genome Center
Switzerland/GE-33195637/2021	EPI_ISL_1040222	HUG, Laboratory of Virology and the Health2030 Genome Center
Switzerland/GE-33197066/2021	EPI_ISL_1040223	HUG, Laboratory of Virology and the Health2030 Genome Center
Switzerland/un-33194509/2021	EPI_ISL_1040273	HUG, Laboratory of Virology and the Health2030 Genome Center
Switzerland/GE-33197249/2021	EPI_ISL_1040228	HUG, Laboratory of Virology and the Health2030 Genome Center
Switzerland/GE-33196977/2021	EPI_ISL_1040226	HUG, Laboratory of Virology and the Health2030 Genome Center
Switzerland/GE-33195913/2021	EPI_ISL_1040224	HUG, Laboratory of Virology and the Health2030 Genome Center
Switzerland/GE-33195909/2021	EPI_ISL_1040225	HUG, Laboratory of Virology and the Health2030 Genome Center
Switzerland/GE-33197252/2021	EPI_ISL_1040227	HUG, Laboratory of Virology and the Health2030 Genome Center
Switzerland/GE-33194653/2021	EPI_ISL_1040217	HUG, Laboratory of Virology and the Health2030 Genome Center
Switzerland/VS-33214635/2021	EPI_ISL_1040349	HUG, Laboratory of Virology and the Health2030 Genome Center
Switzerland/GE-33195722/2021	EPI_ISL_1040213	HUG, Laboratory of Virology and the Health2030 Genome Center
Switzerland/GE-33196278/2021	EPI_ISL_1040221	HUG, Laboratory of Virology and the Health2030 Genome Center
Switzerland/VD-33216514/2021	EPI_ISL_1040279	HUG, Laboratory of Virology and the Health2030 Genome Center
Switzerland/VS-33214598/2021	EPI_ISL_1040293	HUG, Laboratory of Virology and the Health2030 Genome Center
Switzerland/GE-33195558/2021	EPI_ISL_1040216	HUG, Laboratory of Virology and the Health2030 Genome Center
Switzerland/GE-33194689/2021	EPI_ISL_1040212	HUG, Laboratory of Virology and the Health2030 Genome Center
Switzerland/GE-33201143/2021	EPI_ISL_1040230	HUG, Laboratory of Virology and the Health2030 Genome Center
Switzerland/GE-33225161/2021	EPI_ISL_1040254	HUG, Laboratory of Virology and the Health2030 Genome Center
Switzerland/GE-33225189/2021	EPI_ISL_1040323	HUG, Laboratory of Virology and the Health2030 Genome Center
Switzerland/GE-33209754/2021	EPI_ISL_1040319	HUG, Laboratory of Virology and the Health2030 Genome Center
Switzerland/GE-33209888/2021	EPI_ISL_1040318	HUG, Laboratory of Virology and the Health2030 Genome Center
Switzerland/GE-33212405/2021	EPI_ISL_1040245	HUG, Laboratory of Virology and the Health2030 Genome Center
Switzerland/GE-33210253/2021	EPI_ISL_1040244	HUG, Laboratory of Virology and the Health2030 Genome Center
Switzerland/GE-33211752/2021	EPI_ISL_1040243	HUG, Laboratory of Virology and the Health2030 Genome Center
Switzerland/UN-33213103/2021	EPI_ISL_1040276	HUG, Laboratory of Virology and the Health2030 Genome Center
Switzerland/GE-33213009/2021	EPI_ISL_1040233	HUG, Laboratory of Virology and the Health2030 Genome Center
Switzerland/UN-33212544/2021	EPI_ISL_1040275	HUG, Laboratory of Virology and the Health2030 Genome Center
Switzerland/GE-33209785/2021	EPI_ISL_1040242	HUG, Laboratory of Virology and the Health2030 Genome Center
Switzerland/GE-33213235/2021	EPI_ISL_1040231	HUG, Laboratory of Virology and the Health2030 Genome Center
Switzerland/GE-33207956/2021	EPI_ISL_1040315	HUG, Laboratory of Virology and the Health2030 Genome Center
Switzerland/GE-33208123/2021	EPI_ISL_1040316	HUG, Laboratory of Virology and the Health2030 Genome Center
Switzerland/GE-33202840/2021	EPI_ISL_1040229	HUG, Laboratory of Virology and the Health2030 Genome Center
Switzerland/GE-33211202/2021	EPI_ISL_1040232	HUG, Laboratory of Virology and the Health2030 Genome Center
Switzerland/GE-33222099/2021	EPI_ISL_1040192	HUG, Laboratory of Virology and the Health2030 Genome Center
Switzerland/un-33220623/2021	EPI_ISL_1040184	HUG, Laboratory of Virology and the Health2030 Genome Center
Switzerland/GE-33217735/2021	EPI_ISL_1040321	HUG, Laboratory of Virology and the Health2030 Genome Center
Switzerland/GE-33217452/2021	EPI_ISL_1040320	HUG, Laboratory of Virology and the Health2030 Genome Center
Switzerland/GE-33217310/2021	EPI_ISL_1040234	HUG, Laboratory of Virology and the Health2030 Genome Center
Switzerland/GE-33218280/2021	EPI_ISL_1040317	HUG, Laboratory of Virology and the Health2030 Genome Center
Switzerland/GE-33222967/2021	EPI_ISL_1040253	HUG, Laboratory of Virology and the Health2030 Genome Center
Switzerland/GE-33220611/2021	EPI_ISL_1040201	HUG, Laboratory of Virology and the Health2030 Genome Center
Switzerland/GE-33218441/2021	EPI_ISL_1040246	HUG, Laboratory of Virology and the Health2030 Genome Center
Switzerland/GE-33218479/2021	EPI_ISL_1040247	HUG, Laboratory of Virology and the Health2030 Genome Center
Switzerland/GE-33218549/2021	EPI_ISL_1040239	HUG, Laboratory of Virology and the Health2030 Genome Center
Switzerland/GE-33224806/2021	EPI_ISL_1040256	HUG, Laboratory of Virology and the Health2030 Genome Center
Switzerland/GE-33220426/2021	EPI_ISL_1040248	HUG, Laboratory of Virology and the Health2030 Genome Center
Switzerland/GE-33220919/2021	EPI_ISL_1040249	HUG, Laboratory of Virology and the Health2030 Genome Center
Switzerland/GE-33220902/2021	EPI_ISL_1040250	HUG, Laboratory of Virology and the Health2030 Genome Center
Switzerland/GE-33223648/2021	EPI_ISL_1040255	HUG, Laboratory of Virology and the Health2030 Genome Center
Switzerland/GE-33217936/2021	EPI_ISL_1040238	HUG, Laboratory of Virology and the Health2030 Genome Center
Switzerland/GE-33223229/2021	EPI_ISL_1040322	HUG, Laboratory of Virology and the Health2030 Genome Center
Switzerland/GE-33225729/2021	EPI_ISL_1040257	HUG, Laboratory of Virology and the Health2030 Genome Center
Switzerland/ZH-33229054/2021	EPI_ISL_1040296	HUG, Laboratory of Virology and the Health2030 Genome Center
Switzerland/GE-33222784/2021	EPI_ISL_1040252	HUG, Laboratory of Virology and the Health2030 Genome Center
Switzerland/GE-33222717/2021	EPI_ISL_1040251	HUG, Laboratory of Virology and the Health2030 Genome Center
Switzerland/GE-33218222/2021	EPI_ISL_1040240	HUG, Laboratory of Virology and the Health2030 Genome Center
Switzerland/GE-33218303/2021	EPI_ISL_1040241	HUG, Laboratory of Virology and the Health2030 Genome Center
Switzerland/GE-33217836/2021	EPI_ISL_1040237	HUG, Laboratory of Virology and the Health2030 Genome Center
Switzerland/GE-33217212/2021	EPI_ISL_1040235	HUG, Laboratory of Virology and the Health2030 Genome Center
Switzerland/GE-33217219/2021	EPI_ISL_1040236	HUG, Laboratory of Virology and the Health2030 Genome Center
Switzerland/GE-33233730/2021	EPI_ISL_1040362	HUG, Laboratory of Virology and the Health2030 Genome Center
Switzerland/GE-33238378/2021	EPI_ISL_1040403	HUG, Laboratory of Virology and the Health2030 Genome Center
Switzerland/GE-33229552/2021	EPI_ISL_1040300	HUG, Laboratory of Virology and the Health2030 Genome Center
Switzerland/GE-33236449/2021	EPI_ISL_1040326	HUG, Laboratory of Virology and the Health2030 Genome Center
Switzerland/GE-33236527/2021	EPI_ISL_1040327	HUG, Laboratory of Virology and the Health2030 Genome Center
Switzerland/GE-33237191/2021	EPI_ISL_1040328	HUG, Laboratory of Virology and the Health2030 Genome Center
Switzerland/un-33233655/2021	EPI_ISL_1040345	HUG, Laboratory of Virology and the Health2030 Genome Center
Switzerland/GE-33237377/2021	EPI_ISL_1040265	HUG, Laboratory of Virology and the Health2030 Genome Center
Switzerland/GE-33237833/2021	EPI_ISL_1040329	HUG, Laboratory of Virology and the Health2030 Genome Center
Switzerland/GE-33233461/2021	EPI_ISL_1040261	HUG, Laboratory of Virology and the Health2030 Genome Center
Switzerland/GE-33232635/2021	EPI_ISL_1040258	HUG, Laboratory of Virology and the Health2030 Genome Center
Switzerland/GE-33239260/2021	EPI_ISL_1040266	HUG, Laboratory of Virology and the Health2030 Genome Center
Switzerland/un-33235902/2021	EPI_ISL_1040277	HUG, Laboratory of Virology and the Health2030 Genome Center
Switzerland/GE-33232977/2021	EPI_ISL_1040325	HUG, Laboratory of Virology and the Health2030 Genome Center
Switzerland/GE-33232979/2021	EPI_ISL_1040324	HUG, Laboratory of Virology and the Health2030 Genome Center
Switzerland/GE-33234284/2021	EPI_ISL_1040262	HUG, Laboratory of Virology and the Health2030 Genome Center
Switzerland/GE-33229528/2021	EPI_ISL_1040260	HUG, Laboratory of Virology and the Health2030 Genome Center
Switzerland/GE-33236710/2021	EPI_ISL_1040264	HUG, Laboratory of Virology and the Health2030 Genome Center
Switzerland/GE-33236318/2021	EPI_ISL_1040263	HUG, Laboratory of Virology and the Health2030 Genome Center
Switzerland/GE-33227716/2021	EPI_ISL_1040194	HUG, Laboratory of Virology and the Health2030 Genome Center
Switzerland/GE-33230226/2021	EPI_ISL_1040259	HUG, Laboratory of Virology and the Health2030 Genome Center
Switzerland/GE-33242357/2021	EPI_ISL_1040363	HUG, Laboratory of Virology and the Health2030 Genome Center
Switzerland/VD-33245055/2021	EPI_ISL_1040359	HUG, Laboratory of Virology and the Health2030 Genome Center
Switzerland/GE-33246186/2021	EPI_ISL_1040408	HUG, Laboratory of Virology and the Health2030 Genome Center
Switzerland/GE-33241883/2021	EPI_ISL_1040195	HUG, Laboratory of Virology and the Health2030 Genome Center
Switzerland/GE-33249498/2021	EPI_ISL_1040344	HUG, Laboratory of Virology and the Health2030 Genome Center
Switzerland/GE-33242403/2021	EPI_ISL_1040302	HUG, Laboratory of Virology and the Health2030 Genome Center
Switzerland/GE-33246410/2021	EPI_ISL_1040339	HUG, Laboratory of Virology and the Health2030 Genome Center
Switzerland/GE-33245605/2021	EPI_ISL_1040334	HUG, Laboratory of Virology and the Health2030 Genome Center
Switzerland/GE-33244666/2021	EPI_ISL_1040336	HUG, Laboratory of Virology and the Health2030 Genome Center
Switzerland/GE-33244655/2021	EPI_ISL_1040337	HUG, Laboratory of Virology and the Health2030 Genome Center
Switzerland/GE-33246435/2021	EPI_ISL_1040338	HUG, Laboratory of Virology and the Health2030 Genome Center
Switzerland/GE-33248948/2021	EPI_ISL_1040343	HUG, Laboratory of Virology and the Health2030 Genome Center
Switzerland/GE-33246192/2021	EPI_ISL_1040340	HUG, Laboratory of Virology and the Health2030 Genome Center
Switzerland/GE-33244668/2021	EPI_ISL_1040335	HUG, Laboratory of Virology and the Health2030 Genome Center
Switzerland/GE-33246697/2021	EPI_ISL_1040341	HUG, Laboratory of Virology and the Health2030 Genome Center
Switzerland/GE-33245188/2021	EPI_ISL_1040298	HUG, Laboratory of Virology and the Health2030 Genome Center
Switzerland/GE-33245638/2021	EPI_ISL_1040333	HUG, Laboratory of Virology and the Health2030 Genome Center
Switzerland/GE-33243173/2021	EPI_ISL_1040330	HUG, Laboratory of Virology and the Health2030 Genome Center
Switzerland/GE-33245610/2021	EPI_ISL_1040331	HUG, Laboratory of Virology and the Health2030 Genome Center
Switzerland/GE-33245716/2021	EPI_ISL_1040332	HUG, Laboratory of Virology and the Health2030 Genome Center
Switzerland/GE-33249803/2021	EPI_ISL_1040360	HUG, Laboratory of Virology and the Health2030 Genome Center
Switzerland/GE-33245144/2021	EPI_ISL_1040270	HUG, Laboratory of Virology and the Health2030 Genome Center
Switzerland/GE-33243316/2021	EPI_ISL_1040268	HUG, Laboratory of Virology and the Health2030 Genome Center
Switzerland/un-33245930/2021	EPI_ISL_1040278	HUG, Laboratory of Virology and the Health2030 Genome Center
Switzerland/GE-33245865/2021	EPI_ISL_1040269	HUG, Laboratory of Virology and the Health2030 Genome Center
Switzerland/GE-33243095/2021	EPI_ISL_1040189	HUG, Laboratory of Virology and the Health2030 Genome Center
Switzerland/GE-33243112/2021	EPI_ISL_1040267	HUG, Laboratory of Virology and the Health2030 Genome Center
Switzerland/GE-33241266/2021	EPI_ISL_1040202	HUG, Laboratory of Virology and the Health2030 Genome Center
Switzerland/GE-33247113/2021	EPI_ISL_1040342	HUG, Laboratory of Virology and the Health2030 Genome Center
Switzerland/GE-33249619/2021	EPI_ISL_1040272	HUG, Laboratory of Virology and the Health2030 Genome Center
Switzerland/GE-33247307/2021	EPI_ISL_1040271	HUG, Laboratory of Virology and the Health2030 Genome Center
Switzerland/VS-32859876/2021	EPI_ISL_860254	HUG, Laboratory of Virology and Universitätsspital Basel
Switzerland/GE-32859618/2021	EPI_ISL_860248	HUG, Laboratory of Virology and Universitätsspital Basel
Switzerland/VS-32867209/2021	EPI_ISL_860252	HUG, Laboratory of Virology and Universitätsspital Basel
Switzerland/GE-32865744/2021	EPI_ISL_860249	HUG, Laboratory of Virology and Universitätsspital Basel
Switzerland/GE-32869532/2021	EPI_ISL_860250	HUG, Laboratory of Virology and Universitätsspital Basel
Switzerland/GE-32870305/2021	EPI_ISL_860243	HUG, Laboratory of Virology and Universitätsspital Basel
Switzerland/GE-32875604/2021	EPI_ISL_860255	HUG, Laboratory of Virology and Universitätsspital Basel
Switzerland/GE-32875307/2021	EPI_ISL_860251	HUG, Laboratory of Virology and Universitätsspital Basel
Switzerland/GE-32885673/2021	EPI_ISL_860253	HUG, Laboratory of Virology and Universitätsspital Basel
Switzerland/GE-32886922/2021	EPI_ISL_860240	HUG, Laboratory of Virology and Universitätsspital Basel
Switzerland/GE-32891984/2021	EPI_ISL_860245	HUG, Laboratory of Virology and Universitätsspital Basel
Switzerland/GE-32893218/2021	EPI_ISL_860246	HUG, Laboratory of Virology and Universitätsspital Basel
Switzerland/GE-32880193/2021	EPI_ISL_860244	HUG, Laboratory of Virology and Universitätsspital Basel
Switzerland/BE-386-4590/2020	EPI_ISL_831649	Institute for Infectious Diseases, University of Bern, Switzerland
Switzerland/BE-395-3566/2021	EPI_ISL_830648	Institute for Infectious Diseases, University of Bern, Switzerland
Switzerland/BE-417-8488/2021	EPI_ISL_860724	Institute for Infectious Diseases, University of Bern, Switzerland
Switzerland/BE-418-8489/2021	EPI_ISL_860725	Institute for Infectious Diseases, University of Bern, Switzerland
Switzerland/BE-413-0505/2021	EPI_ISL_860720	Institute for Infectious Diseases, University of Bern, Switzerland
Switzerland/BE-415-1516/2021	EPI_ISL_860722	Institute for Infectious Diseases, University of Bern, Switzerland
Switzerland/BE-416-1928/2021	EPI_ISL_860723	Institute for Infectious Diseases, University of Bern, Switzerland
Switzerland/BE-555-7594/2021	EPI_ISL_913436	Institute for Infectious Diseases, University of Bern, Switzerland
Switzerland/BE-619-1467/2021	EPI_ISL_913444	Institute for Infectious Diseases, University of Bern, Switzerland
Switzerland/BE-617-1465/2021	EPI_ISL_913442	Institute for Infectious Diseases, University of Bern, Switzerland
Switzerland/ZH-UZH-IMV130/2020	EPI_ISL_751193	Institute of Medical Virology, University of Zurich
Switzerland/VD-UZH-IMV144/2020	EPI_ISL_766590	Institute of Medical Virology, University of Zurich
Switzerland/VD-UZH-IMV143/2020	EPI_ISL_766589	Institute of Medical Virology, University of Zurich
Switzerland/BE-UZH-IMV142/2020	EPI_ISL_766588	Institute of Medical Virology, University of Zurich
Switzerland/ZH-UZH-IMV146/2020	EPI_ISL_812250	Institute of Medical Virology, University of Zurich
Switzerland/AG-UZH-IMV145/2021	EPI_ISL_812249	Institute of Medical Virology, University of Zurich
Switzerland/AG-UZH-IMV152/2021	EPI_ISL_812255	Institute of Medical Virology, University of Zurich
Switzerland/BE-UZH-IMV151/2021	EPI_ISL_812254	Institute of Medical Virology, University of Zurich
Switzerland/BE-UZH-IMV149/2021	EPI_ISL_812252	Institute of Medical Virology, University of Zurich
Switzerland/BE-UZH-IMV148/2021	EPI_ISL_812251	Institute of Medical Virology, University of Zurich
Switzerland/BE-UZH-IMV150/2021	EPI_ISL_812253	Institute of Medical Virology, University of Zurich
Switzerland/ZH-UZH-IMV154/2021	EPI_ISL_812257	Institute of Medical Virology, University of Zurich
Switzerland/ZH-UZH-IMV-3ba3c545/2021	EPI_ISL_1039787	Institute of Medical Virology, University of Zurich
Switzerland/TG-UZH-IMV-3ba3ca02/2021	EPI_ISL_1039786	Institute of Medical Virology, University of Zurich
Switzerland/GEN2674/2021	EPI_ISL_1007603	Laboratory of genomics and metagenomics, Institute of Microbiology, University Hospital Centre and University of Lausanne, Switzerland
Switzerland/GEN2623/2021	EPI_ISL_1007585	Laboratory of genomics and metagenomics, Institute of Microbiology, University Hospital Centre and University of Lausanne, Switzerland
Switzerland/GEN2610/2021	EPI_ISL_1007605	Laboratory of genomics and metagenomics, Institute of Microbiology, University Hospital Centre and University of Lausanne, Switzerland
Switzerland/GEN2642/2021	EPI_ISL_1007590	Laboratory of genomics and metagenomics, Institute of Microbiology, University Hospital Centre and University of Lausanne, Switzerland
Switzerland/GEN2630/2021	EPI_ISL_1007586	Laboratory of genomics and metagenomics, Institute of Microbiology, University Hospital Centre and University of Lausanne, Switzerland
Switzerland/GEN2645/2021	EPI_ISL_1007591	Laboratory of genomics and metagenomics, Institute of Microbiology, University Hospital Centre and University of Lausanne, Switzerland
Switzerland/GEN2637/2021	EPI_ISL_1007588	Laboratory of genomics and metagenomics, Institute of Microbiology, University Hospital Centre and University of Lausanne, Switzerland
Switzerland/GEN2631/2021	EPI_ISL_1007587	Laboratory of genomics and metagenomics, Institute of Microbiology, University Hospital Centre and University of Lausanne, Switzerland
Switzerland/GEN2693/2021	EPI_ISL_1007617	Laboratory of genomics and metagenomics, Institute of Microbiology, University Hospital Centre and University of Lausanne, Switzerland
Switzerland/GEN2663/2021	EPI_ISL_1007598	Laboratory of genomics and metagenomics, Institute of Microbiology, University Hospital Centre and University of Lausanne, Switzerland
Switzerland/GEN2651/2021	EPI_ISL_1007593	Laboratory of genomics and metagenomics, Institute of Microbiology, University Hospital Centre and University of Lausanne, Switzerland
Switzerland/GEN2638/2021	EPI_ISL_1007589	Laboratory of genomics and metagenomics, Institute of Microbiology, University Hospital Centre and University of Lausanne, Switzerland
Switzerland/GEN2650/2021	EPI_ISL_1007592	Laboratory of genomics and metagenomics, Institute of Microbiology, University Hospital Centre and University of Lausanne, Switzerland
Switzerland/GEN2671/2021	EPI_ISL_1007602	Laboratory of genomics and metagenomics, Institute of Microbiology, University Hospital Centre and University of Lausanne, Switzerland
Switzerland/GEN2653/2021	EPI_ISL_1007594	Laboratory of genomics and metagenomics, Institute of Microbiology, University Hospital Centre and University of Lausanne, Switzerland
Switzerland/GEN2667/2021	EPI_ISL_1007601	Laboratory of genomics and metagenomics, Institute of Microbiology, University Hospital Centre and University of Lausanne, Switzerland
Switzerland/GEN2606/2021	EPI_ISL_1007604	Laboratory of genomics and metagenomics, Institute of Microbiology, University Hospital Centre and University of Lausanne, Switzerland
Switzerland/GEN2690/2021	EPI_ISL_1007616	Laboratory of genomics and metagenomics, Institute of Microbiology, University Hospital Centre and University of Lausanne, Switzerland
Switzerland/GEN2664/2021	EPI_ISL_1007599	Laboratory of genomics and metagenomics, Institute of Microbiology, University Hospital Centre and University of Lausanne, Switzerland
Switzerland/GEN2666/2021	EPI_ISL_1007600	Laboratory of genomics and metagenomics, Institute of Microbiology, University Hospital Centre and University of Lausanne, Switzerland
Switzerland/GEN2658/2021	EPI_ISL_1007596	Laboratory of genomics and metagenomics, Institute of Microbiology, University Hospital Centre and University of Lausanne, Switzerland
Switzerland/GEN2695/2021	EPI_ISL_1007618	Laboratory of genomics and metagenomics, Institute of Microbiology, University Hospital Centre and University of Lausanne, Switzerland
Switzerland/GEN2681/2021	EPI_ISL_1007611	Laboratory of genomics and metagenomics, Institute of Microbiology, University Hospital Centre and University of Lausanne, Switzerland
Switzerland/GEN2683/2021	EPI_ISL_1007613	Laboratory of genomics and metagenomics, Institute of Microbiology, University Hospital Centre and University of Lausanne, Switzerland
Switzerland/GEN2682/2021	EPI_ISL_1007612	Laboratory of genomics and metagenomics, Institute of Microbiology, University Hospital Centre and University of Lausanne, Switzerland
Switzerland/GEN2697/2021	EPI_ISL_1007619	Laboratory of genomics and metagenomics, Institute of Microbiology, University Hospital Centre and University of Lausanne, Switzerland
Switzerland/GEN2734/2021	EPI_ISL_1007636	Laboratory of genomics and metagenomics, Institute of Microbiology, University Hospital Centre and University of Lausanne, Switzerland
Switzerland/GEN2748/2021	EPI_ISL_1007640	Laboratory of genomics and metagenomics, Institute of Microbiology, University Hospital Centre and University of Lausanne, Switzerland
Switzerland/GEN2699/2021	EPI_ISL_1007620	Laboratory of genomics and metagenomics, Institute of Microbiology, University Hospital Centre and University of Lausanne, Switzerland
Switzerland/GEN2717/2021	EPI_ISL_1007625	Laboratory of genomics and metagenomics, Institute of Microbiology, University Hospital Centre and University of Lausanne, Switzerland
Switzerland/GEN2720/2021	EPI_ISL_1007628	Laboratory of genomics and metagenomics, Institute of Microbiology, University Hospital Centre and University of Lausanne, Switzerland
Switzerland/GEN2718/2021	EPI_ISL_1007626	Laboratory of genomics and metagenomics, Institute of Microbiology, University Hospital Centre and University of Lausanne, Switzerland
Switzerland/GEN2759/2021	EPI_ISL_1007641	Laboratory of genomics and metagenomics, Institute of Microbiology, University Hospital Centre and University of Lausanne, Switzerland
Switzerland/GEN2723/2021	EPI_ISL_1007631	Laboratory of genomics and metagenomics, Institute of Microbiology, University Hospital Centre and University of Lausanne, Switzerland
Switzerland/GEN2728/2021	EPI_ISL_1007633	Laboratory of genomics and metagenomics, Institute of Microbiology, University Hospital Centre and University of Lausanne, Switzerland
Switzerland/GEN2710/2021	EPI_ISL_1007621	Laboratory of genomics and metagenomics, Institute of Microbiology, University Hospital Centre and University of Lausanne, Switzerland
Switzerland/GEN2711/2021	EPI_ISL_1007622	Laboratory of genomics and metagenomics, Institute of Microbiology, University Hospital Centre and University of Lausanne, Switzerland
Switzerland/GEN2736/2021	EPI_ISL_1007637	Laboratory of genomics and metagenomics, Institute of Microbiology, University Hospital Centre and University of Lausanne, Switzerland
Switzerland/GEN2741/2021	EPI_ISL_1007639	Laboratory of genomics and metagenomics, Institute of Microbiology, University Hospital Centre and University of Lausanne, Switzerland
Switzerland/GEN2725/2021	EPI_ISL_1007632	Laboratory of genomics and metagenomics, Institute of Microbiology, University Hospital Centre and University of Lausanne, Switzerland
Switzerland/GEN2715/2021	EPI_ISL_1007624	Laboratory of genomics and metagenomics, Institute of Microbiology, University Hospital Centre and University of Lausanne, Switzerland
Switzerland/GEN2721/2021	EPI_ISL_1007629	Laboratory of genomics and metagenomics, Institute of Microbiology, University Hospital Centre and University of Lausanne, Switzerland
Switzerland/GEN2722/2021	EPI_ISL_1007630	Laboratory of genomics and metagenomics, Institute of Microbiology, University Hospital Centre and University of Lausanne, Switzerland
Switzerland/GEN2739/2021	EPI_ISL_1007638	Laboratory of genomics and metagenomics, Institute of Microbiology, University Hospital Centre and University of Lausanne, Switzerland
Switzerland/un-UHB-30846237/2020	EPI_ISL_896093	University Hospital Basel, Clinical Bacteriology
Switzerland/un-UHB-4175179401/2020	EPI_ISL_861856	University Hospital Basel, Clinical Bacteriology
Switzerland/BS-UHB-11011756/2020	EPI_ISL_910325	University Hospital Basel, Clinical Bacteriology
Switzerland/un-UHB-716122601/2020	EPI_ISL_861857	University Hospital Basel, Clinical Bacteriology
Switzerland/un-UHB-716224001/2020	EPI_ISL_861858	University Hospital Basel, Clinical Bacteriology
Switzerland/SG-UHB-4175525901/2020	EPI_ISL_861863	University Hospital Basel, Clinical Bacteriology
Switzerland/VD-UHB-717443100/2020	EPI_ISL_861859	University Hospital Basel, Clinical Bacteriology
Switzerland/GR-UHB-717511401/2020	EPI_ISL_861860	University Hospital Basel, Clinical Bacteriology
Switzerland/ZH-UHB-717559301/2020	EPI_ISL_861861	University Hospital Basel, Clinical Bacteriology
Switzerland/AG-UHB-301230-0716/2020	EPI_ISL_896116	University Hospital Basel, Clinical Bacteriology
Switzerland/BE-UHB-4176114301/2020	EPI_ISL_861864	University Hospital Basel, Clinical Bacteriology
Switzerland/un-UHB-001-31-186398/2020	EPI_ISL_896114	University Hospital Basel, Clinical Bacteriology
Switzerland/SZ-UHB-100408915101/2020	EPI_ISL_861865	University Hospital Basel, Clinical Bacteriology
Switzerland/ZH-UHB-717847701/2020	EPI_ISL_861862	University Hospital Basel, Clinical Bacteriology
Switzerland/un-UHB-31177835/2020	EPI_ISL_910222	University Hospital Basel, Clinical Bacteriology
Switzerland/VD-UHB-4176481401/2020	EPI_ISL_896088	University Hospital Basel, Clinical Bacteriology
Switzerland/ZH-UHB-718502801/2020	EPI_ISL_896104	University Hospital Basel, Clinical Bacteriology
Switzerland/VD-UHB-0718440401/2020	EPI_ISL_896103	University Hospital Basel, Clinical Bacteriology
Switzerland/AG-UHB-301231-0447/2020	EPI_ISL_896101	University Hospital Basel, Clinical Bacteriology
Switzerland/BE-UHB-0718434601/2020	EPI_ISL_896087	University Hospital Basel, Clinical Bacteriology
Switzerland/SZ-UHB-100409126701/2020	EPI_ISL_861866	University Hospital Basel, Clinical Bacteriology
Switzerland/un-UHB-31187644/2020	EPI_ISL_910030	University Hospital Basel, Clinical Bacteriology
Switzerland/un-UHB-31177838/2020	EPI_ISL_910324	University Hospital Basel, Clinical Bacteriology
Switzerland/AG-UHB-301231-0448/2020	EPI_ISL_896102	University Hospital Basel, Clinical Bacteriology
Switzerland/un-UHB-100409625701/2020	EPI_ISL_896095	University Hospital Basel, Clinical Bacteriology
Switzerland/un-UHB-016-31-214802/2020	EPI_ISL_896072	University Hospital Basel, Clinical Bacteriology
Switzerland/un-UHB-001-312-23781/2021	EPI_ISL_896075	University Hospital Basel, Clinical Bacteriology
Switzerland/un-UHB-001-312-23775/2021	EPI_ISL_896110	University Hospital Basel, Clinical Bacteriology
Switzerland/un-UHB-4176713101/2021	EPI_ISL_896073	University Hospital Basel, Clinical Bacteriology
Switzerland/un-UHB-0718975401/2021	EPI_ISL_896096	University Hospital Basel, Clinical Bacteriology
Switzerland/un-UHB-001-31-224049/2021	EPI_ISL_896076	University Hospital Basel, Clinical Bacteriology
Switzerland/un-UHB-0719087200/2021	EPI_ISL_896079	University Hospital Basel, Clinical Bacteriology
Switzerland/un-UHB-11016146/2021	EPI_ISL_896098	University Hospital Basel, Clinical Bacteriology
Switzerland/un-UHB-0719336901/2021	EPI_ISL_896106	University Hospital Basel, Clinical Bacteriology
Switzerland/un-UHB-4176923001/2021	EPI_ISL_896097	University Hospital Basel, Clinical Bacteriology
Switzerland/un-UHB-001-31-237034/2021	EPI_ISL_896078	University Hospital Basel, Clinical Bacteriology
Switzerland/un-UHB-4176911401/2021	EPI_ISL_896082	University Hospital Basel, Clinical Bacteriology
Switzerland/un-UHB-4176940001/2021	EPI_ISL_896077	University Hospital Basel, Clinical Bacteriology
Switzerland/un-UHB-001-31-240424/2021	EPI_ISL_959369	University Hospital Basel, Clinical Bacteriology
Switzerland/un-UHB-4176935301/2021	EPI_ISL_896083	University Hospital Basel, Clinical Bacteriology
Switzerland/un-UHB-4176908401/2021	EPI_ISL_896081	University Hospital Basel, Clinical Bacteriology
Switzerland/un-UHB-0719165700/2021	EPI_ISL_896080	University Hospital Basel, Clinical Bacteriology
Switzerland/AG-UHB-301226-1010/2021	EPI_ISL_896091	University Hospital Basel, Clinical Bacteriology
Switzerland/un-UHB-0719562301/2021	EPI_ISL_896071	University Hospital Basel, Clinical Bacteriology
Switzerland/un-UHB-719559501/2021	EPI_ISL_896089	University Hospital Basel, Clinical Bacteriology
Switzerland/un-UHB-4177450201/2021	EPI_ISL_896084	University Hospital Basel, Clinical Bacteriology
Switzerland/un-UHB-001-31-274403/2021	EPI_ISL_896113	University Hospital Basel, Clinical Bacteriology
Switzerland/un-UHB-720271701/2021	EPI_ISL_896112	University Hospital Basel, Clinical Bacteriology
Switzerland/un-UHB-4177635701/2021	EPI_ISL_896090	University Hospital Basel, Clinical Bacteriology
Switzerland/un-UHB-4177791901/2021	EPI_ISL_896069	University Hospital Basel, Clinical Bacteriology
Switzerland/un-UHB-720584600/2021	EPI_ISL_896099	University Hospital Basel, Clinical Bacteriology
Switzerland/un-UHB-001-31-299870/2021	EPI_ISL_1014704	University Hospital Basel, Clinical Bacteriology
Switzerland/un-UHB-001-31-302300/2021	EPI_ISL_896085	University Hospital Basel, Clinical Bacteriology
Switzerland/un-UHB-001-31-320558/2021	EPI_ISL_896100	University Hospital Basel, Clinical Bacteriology
Switzerland/un-UHB-001-31-319867/2021	EPI_ISL_896111	University Hospital Basel, Clinical Bacteriology
Switzerland/un-UHB-11020688/2021	EPI_ISL_896070	University Hospital Basel, Clinical Bacteriology
Switzerland/un-UHB-001-31-446759/2021	EPI_ISL_1014705	University Hospital Basel, Clinical Bacteriology
Switzerland/BS-UHB-65274789/2021	EPI_ISL_1014696	University Hospital Basel, Clinical Bacteriology
Switzerland/BS-UHB-42658921/2021	EPI_ISL_1014701	University Hospital Basel, Clinical Bacteriology
Switzerland/un-UHB-001-31-502202/2021	EPI_ISL_1014703	University Hospital Basel, Clinical Bacteriology
Switzerland/BS-UHB-42673504/2021	EPI_ISL_1014702	University Hospital Basel, Clinical Bacteriology
Switzerland/BS-UHB-42673218/2021	EPI_ISL_1014699	University Hospital Basel, Clinical Bacteriology
Switzerland/BS-UHB-65276635/2021	EPI_ISL_1034152	University Hospital Basel, Clinical Bacteriology
Switzerland/BS-UHB-42673862/2021	EPI_ISL_1014697	University Hospital Basel, Clinical Bacteriology
Switzerland/BS-UHB-65276554/2021	EPI_ISL_1014694	University Hospital Basel, Clinical Bacteriology
Switzerland/BS-UHB-65276570/2021	EPI_ISL_1014695	University Hospital Basel, Clinical Bacteriology
Switzerland/BL-UHB-42674142/2021	EPI_ISL_1014693	University Hospital Basel, Clinical Bacteriology
Switzerland/BS-UHB-65276514/2021	EPI_ISL_1036231	University Hospital Basel, Clinical Bacteriology
Switzerland/BS-UHB-42673267/2021	EPI_ISL_1036230	University Hospital Basel, Clinical Bacteriology
Switzerland/BS-UHB-65276478/2021	EPI_ISL_1036232	University Hospital Basel, Clinical Bacteriology
