# Supplementary material for: SARS-CoV-2 N501Y Introductions and Transmissions in Switzerland from Beginning of October 2020 to February 2021—Implementation of Swiss-Wide Diagnostic Screening and Whole Genome Sequencing
Source: Microorganisms. 2021 Mar 25;9(4):677. doi: 10.3390/microorganisms9040677 (PMC8064472; doi:10.3390/microorganisms9040677)
Supplement: Supplementary file 1 [file microorganisms-09-00677-s001.zip › TableS5_20210205_nextstrain_501Y_switzerland_authors.tsv]

Author	n (strains)	publication title	journal	publication URL	strains
Mak TM et al	35	unknown	unknown	unknown	Singapore/165/2020,Singapore/15/2020,Singapore/36/2020,Singapore/3Clin/2020,Singapore/356/2020,Singapore/285/2020,Singapore/229/2020,Singapore/790/2020,Singapore/294/2020,Singapore/910/2020,Singapore/858/2020,Singapore/860/2020,Singapore/814/2020,Singapore/853/2020,Singapore/628/2020,Singapore/644/2020,Singapore/607/2020,Singapore/675/2020,Singapore/903/2020,Singapore/864/2020,Singapore/865/2020,…
Weijun Chen et al	2	Genomic characterisation and epidemiology of 2019 novel coronavirus: implications for virus origins and receptor binding	unknown	https://dx.doi.org/10.1016/S0140-6736(20)30251-8	Wuhan/WH01/2019,Wuhan/WH03/2020
Cherng-Lih Perng et al	8	unknown	unknown	unknown	Taiwan/TSGH-37/2020,Taiwan/TSGH-34/2020,Taiwan/TSGH-01/2020,Taiwan/TSGH-36/2020,Taiwan/TSGH-10/2020,Taiwan/TSGH-24/2020,Taiwan/TSGH-03/2020,Taiwan/TSGH-05/2020
Tsuyoshi Sekizuka et al A	12	A genome epidemiological study of SARS-CoV-2 introduction into Japan	unknown	https://www.medrxiv.org/content/10.1101/2020.07.01.20143958v1	Japan/PG-0016/2020,Japan/PG-0363/2020,Japan/PG-0173/2020,Japan/PG-0367/2020,Japan/PG-0295/2020,Japan/PG-0468/2020,Japan/PG-0397/2020,Japan/PG-0473/2020,Japan/PG-0463/2020,Japan/PG-0443/2020,Japan/PG-0430/2020,Japan/PG-0573/2020
Yoong Min CHONG et al	8	unknown	unknown	unknown	Malaysia/6359/2020,Malaysia/3097/2020,Malaysia/9593/2020,Malaysia/0956/2020,Malaysia/7618/2020,Malaysia/8454/2020,Malaysia/0784/2020,Malaysia/0121/2020
Suppiah.J et al	6	unknown	unknown	unknown	Malaysia/IMR_WC1177/2020,Malaysia/IMR_WC085/2020,Malaysia/IMR_WC627/2020,Malaysia/IMR_WC1097/2020,Malaysia/IMR_WC1098/2020,Malaysia/IMR_WC1170/2020
Potdar V et al	2	Full-genome sequences of the first two SARS-CoV-2 viruses from India	unknown	https://dx.doi.org/10.4103/ijmr.IJMR_663_20	India/MH-1-27/2020,India/MH-1-31/2020
Jing Zhang et al A	2	First 12 patients with coronavirus disease 2019 (COVID-19) in the United States	unknown	https://dx.doi.org/10.1101/2020.03.09.20032896	USA/WI1/2020,USA/CA-CDC-6/2020
Caly L. et al A	6	Tracking the COVID-19 pandemic in Australia using genomics	unknown	https://dx.doi.org/10.1101/2020.05.12.20099929	Australia/VIC14/2020,Australia/VIC1062/2020,Australia/VIC1018/2020,Australia/VIC843/2020,Australia/VIC197/2020,Australia/VIC876/2020
Chen YYC et al	8	unknown	unknown	unknown	Singapore/470/2020,Singapore/17nan/2020,Singapore/36nan/2020,Singapore/1287/2020,Singapore/1310/2020,Singapore/1274/2020,Singapore/1385/2020,Singapore/1411/2020
Kuo-Chien Tsao et al A	5	SARS-CoV-2 genomic surveillance in Taiwan revealed novel ORF8-deletion mutant and clade possibly associated with infections in Middle East	unknown	https://dx.doi.org/10.1080/22221751.2020.1782271	Taiwan/CGMH-CGU-02/2020,Taiwan/CGMH-CGU-04/2020,Taiwan/CGMH-CGU-03/2020,Taiwan/CGMH-CGU-09/2020,Taiwan/CGMH-CGU-01/2020
Monica Galiano et al	11	Preliminary analysis of SARS-CoV-2 importation & establishment of UK transmission lineages	unknown	https://virological.org/t/preliminary-analysis-of-sars-cov-2-importation-establishment-of-uk-transmission-lineages/507	England/01/2020,England/02/2020,England/20102087902/2020,England/200990006/2020,England/20139015304/2020,England/200690300/2020,England/200690245/2020,England/200690756/2020,England/20099107406/2020,England/20100004806/2020,England/20134019402/2020
Mee et al	1	unknown	unknown	unknown	England/2/2020
Jeong-Min Kim et al A	26	unknown	unknown	unknown	SouthKorea/KCDC2061/2020,SouthKorea/KCDC2002/2020,SouthKorea/KCDC07/2020,SouthKorea/KCDC2062/2020,SouthKorea/KCDC06/2020,SouthKorea/KCDC2001/2020,SouthKorea/KCDC2197/2020,SouthKorea/KCDC2129/2020,SouthKorea/KCDC2019/2020,SouthKorea/KCDC2084/2020,SouthKorea/KCDC2036/2020,SouthKorea/KCDC2132/2020,SouthKorea/KCDC2005/2020,SouthKorea/KCDC12/2020,SouthKorea/KCDC2004/2020,SouthKorea/KCDC2007/2020,South…
Jeong-Min Kim et al B	1	Whole genome and phylogenetic analysis of two SARS-CoV-2 strains isolated in Italy in January and February 2020: additional clues on multiple introductions and further circulation in Europe	unknown	https://dx.doi.org/10.2807/1560-7917.ES.2020.25.13.2000305	SouthKorea/KCDC05/2020
Jeong-Min Kim et al C	1	Identification of Coronavirus Isolated from a Patient in Korea with COVID-19	unknown	unknown	SouthKorea/KCDC03/2020
Le Quynh Mai et al	4	unknown	unknown	unknown	Vietnam/38238/2020,Vietnam/CM99/2020,Vietnam/CM295/2020,Vietnam/39730/2020
Ung Thi Hong Trang et al	1	unknown	unknown	unknown	Vietnam/VR03-38142/2020
Ying Tao et al A	7	unknown	unknown	unknown	Guatemala/CDC-1234/2020,USA/OR_2656/2020,USA/CA-CDC-2602/2020,Guatemala/CDC-1236/2020,Guatemala/CDC-1235/2020,Guatemala/CDC-1233/2020,Guatemala/CDC-1231/2020
Sully Márquez et al	14	unknown	unknown	unknown	Ecuador/USFQ-556/2020,Ecuador/HEE-01/2020,Ecuador/USFQ-506/2020,Ecuador/USFQ-515/2020,Ecuador/USFQ-402/2020,Ecuador/USFQ-231/2020,Ecuador/USFQ-485/2020,Ecuador/USFQ-096/2020,Ecuador/USFQ-513/2020,Ecuador/USFQ-230/2020,Ecuador/USFQ-228/2020,Ecuador/USFQ-106/2020,Ecuador/USFQ-707/2020,Ecuador/USFQ-555/2020
Mohd Noor Mat Isa et al	18	unknown	unknown	unknown	Malaysia/MKAK-CL-2020-5096/2020,Malaysia/IMR_WC119/2020,Malaysia/MKAK-CL-2020-6430/2020,Malaysia/MKAK-CL-2020-5045/2020,Malaysia/MKAK-CL-2020-5049/2020,Malaysia/MKAK-CL-2020-5047/2020,Malaysia/MGI-M23/2020,Malaysia/MGI-MAEPS126/2020,Malaysia/MGI-MAEPS41/2020,Malaysia/MGI-MAEPS67/2020,Malaysia/MGI-MAEPS54/2020,Malaysia/MKAK-CL-2020-7554/2020,Malaysia/IMR_WC413/2020,Malaysia/IMR_WC458/2020,Malaysia…
Kantima Sangsiriwut et al	1	unknown	unknown	unknown	Thailand/MUMT-3/2020
Rodpan et al	8	unknown	unknown	unknown	Thailand/SI202769-NT/2020,Thailand/SI202620-NT/2020,Thailand/SI202205-NT/2020,Thailand/SI200893-NT/2020,Thailand/SI201712-NT/2020,Thailand/SI200040-NT/2020,Thailand/SI200433-NT/2020,Thailand/SI204512-NT/2020
Li et al	1	unknown	unknown	unknown	Cambodia/Kunming_kms-2/2020
Elizabeth Batty et al	15	unknown	unknown	unknown	Thailand/Bangkok-0085/2020,Thailand/Bangkok-0079/2020,Thailand/Bangkok-0084/2020,Thailand/Bangkok-CONI-0128/2020,Thailand/Bangkok-CONI-0163/2020,Thailand/Bangkok-CONI-0129/2020,Thailand/Bangkok-0087/2020,Thailand/Bangkok-CONI-0323/2020,Thailand/Bangkok-CONI-0322/2020,Thailand/Bangkok-CONI-0098/2020,Thailand/Bangkok-0077/2020,Thailand/Bangkok-0081/2020,Thailand/Bangkok-0064/2020,Thailand/Bangkok-C…
Ying Tao et al B	3	First 12 patients with coronavirus disease 2019 (COVID-19) in the United States	unknown	https://dx.doi.org/10.1101/2020.03.09.20032896	USA/AZ1/2020,USA/CA-CDC-5/2020,USA/IL1/2020
Pilailuk et al A	9	unknown	unknown	unknown	Thailand/Bangkok_580/2020,Thailand/Samutprakarn_840/2020,Thailand/NIH-162/2020,Thailand/Nonthaburi_59/2020,Thailand/NIH-15/2020,Thailand/NIH-59/2020,Thailand/Phuket_247/2020,Thailand/Nonthaburi_2520/2020,Thailand/Trang_5008/2020
Cao Minh Thắng et al	1	unknown	unknown	unknown	Vietnam/PIHCM-14/2020
Amirtharaj Francis et al	17	unknown	unknown	unknown	UnitedArabEmirates/skmc-920168117/2020,UnitedArabEmirates/skmc-920569110/2020,UnitedArabEmirates/skmc-0381517/2020,UnitedArabEmirates/skmc-009/2020,UnitedArabEmirates/skmc-004/2020,UnitedArabEmirates/skmc-001/2020,UnitedArabEmirates/skmc-0532497/2020,UnitedArabEmirates/skmc-01319674/2020,UnitedArabEmirates/skmc-3592535/2020,UnitedArabEmirates/skmc-3546431/2020,UnitedArabEmirates/skmc-3888059/2020…
Ahmad Abou Tayoun et al A	8	Genomic surveillance and phylogenetic analysis reveal multiple introductions of SARS-CoV-2 into a global travel hub in the Middle East	unknown	https://dx.doi.org/10.1101/2020.05.06.080606	UnitedArabEmirates/L5630/2020,UnitedArabEmirates/L4280/2020,UnitedArabEmirates/L2409/2020,UnitedArabEmirates/L4184/2020,UnitedArabEmirates/L9766/2020,UnitedArabEmirates/L1014/2020,UnitedArabEmirates/L1076/2020,UnitedArabEmirates/L5621/2020
Tsuyoshi Sekizuka et al B	1	Whole genome and phylogenetic analysis of two SARS-CoV-2 strains isolated in Italy in January and February 2020: additional clues on multiple introductions and further circulation in Europe	unknown	https://dx.doi.org/10.2807/1560-7917.ES.2020.25.13.2000305	Japan/TY-WK-012/2020
Tsuyoshi Sekizuka et al C	9	unknown	unknown	unknown	Japan/TY-WK-521/2020,Japan/TY-WK-501/2020,Japan/KY-V-029/2020,Japan/AI-I-004/2020,Japan/NA-20-05-1/2020,Japan/IC-0562/2021,Japan/IC-0561/2021,Japan/IC-0564/2021,Japan/IC-0563/2021
Danilo Franco et al	28	Early transmission dynamics, spread, and genomic characterization of SARS-CoV-2 in Panama.	unknown	https://www.medrxiv.org/content/10.1101/2020.07.31.20160929v1	Panama/328710/2020,Panama/333271/2020,Panama/338859/2020,Panama/337660/2020,Panama/337467/2020,Panama/336897/2020,Panama/337442/2020,Panama/328709/2020,Panama/328723/2020,Panama/328719/2020,Panama/328941/2020,Panama/328927/2020,Panama/337640/2020,Panama/328677/2020,Panama/329108/2020,Panama/329198/2020,Panama/328844/2020,Panama/329388/2020,Panama/328848/2020,Panama/329117/2020,Panama/330558/2020,…
Alexandr Shevtsov et al	8	unknown	unknown	unknown	Kazakhstan/38533/2020,Kazakhstan/16238/2020,Kazakhstan/18243/2020,Kazakhstan/26827/2020,Kazakhstan/26829/2020,Kazakhstan/34391/2020,Kazakhstan/21927/2020,Kazakhstan/16537/2020
Silvia Hernáez Crespo et al	3	unknown	unknown	unknown	Spain/PV-IBV-000692/2020,Spain/PV-IBV-000860/2020,Spain/PV-IBV-001580/2020
Iglesias-Caballero et al A	8	unknown	unknown	unknown	Spain/MD-ISCIII-201091/2020,Spain/AN-ISCIII-201273/2020,Andorra/202552/2020,Spain/EX-ISCIII-201899/2020,Spain/CL-ISCIII-204996/2020,Spain/GA-ISCIII-2017313/2020,Spain/EX-ISCIII-201239/2020,Spain/ML-ISCIII-202059830/2020
Maria Alma Bracho et al	2	unknown	unknown	unknown	Spain/VC-FISABIO-4/2020,Spain/VC-FISABIO-569/2020
Giuseppe D'Auria et al	1	unknown	unknown	unknown	Spain/VC-FISABIO-23/2020
Maria Dolores Ocete et al	1	Phylodynamics of SARS-CoV-2 transmission in Spain	unknown	https://dx.doi.org/10.1101/2020.04.20.050039	Spain/VC-FISABIO-5/2020
David Navarro et al	1	unknown	unknown	unknown	Spain/VC-FISABIO-54/2020
Neris Garcia-Gonzalez et al A	3	unknown	unknown	unknown	Spain/VC-FISABIO-266/2020,Spain/VC-FISABIO-25/2020,Spain/VC-FISABIO-293/2020
Carlos Cortes et al	38	unknown	unknown	unknown	EquatorialGuinea/253/2020,EquatorialGuinea/23265/2020,EquatorialGuinea/3823/2020,EquatorialGuinea/3808/2020,EquatorialGuinea/5117/2020,EquatorialGuinea/3350/2020,EquatorialGuinea/3280/2020,EquatorialGuinea/46787/2020,EquatorialGuinea/29422/2020,EquatorialGuinea/35052/2020,EquatorialGuinea/32447/2020,EquatorialGuinea/49849/2020,EquatorialGuinea/2500/2020,EquatorialGuinea/46215/2020,EquatorialGuine…
Abdaliyev Askar et al	3	unknown	unknown	unknown	Kazakhstan/7263/2020,Kazakhstan/33496/2020,Kazakhstan/38716/2020
Prado-Vivar et al	2	unknown	unknown	unknown	Ecuador/USFQ-165/2020,Ecuador/USFQ-171/2020
Katherine Laiton-Donato et al A	52	unknown	unknown	unknown	Colombia/TOL-INS-0344/2020,Colombia/BOY-INS-88871/2020,Colombia/ATL-INS-06/2020,Colombia/NSA-NS-79852/2020,Colombia/RIS-INS-95663/2020,Colombia/DC-INS-289/2020,Colombia/DC-INS-2553/2020,Colombia/MET-INS-VG-209/2021,Colombia/DC-INS-SPBOG2062/2020,Colombia/DC-INS-4301/2020,Colombia/DC-INS-VG-69/2020,Colombia/DC-INS-3334/2020,Colombia/ATL-INS-07/2020,Colombia/INS-CUN-AG2/2020,Colombia/DC-INS-05-07/2…
Bert Vanmechelen et al	1	A phylodynamic workflow to rapidly gain insights into the dispersal history and dynamics of SARS-CoV-2 lineages	unknown	https://dx.doi.org/10.1101/2020.05.05.078758	Belgium/GHB-03021/2020
Shiou-Hwei Yeh et al A	20	unknown	unknown	unknown	Taiwan/NTU01/2020,Taiwan/NTU06/2020,Taiwan/NTU28/2020,Taiwan/NTU29/2020,Taiwan/NTU27/2020,Taiwan/NTU35/2020,Taiwan/NTU31/2020,Taiwan/NTU41/2020,Taiwan/NTU36/2020,Taiwan/NTU37/2020,Taiwan/NTU48/2020,Taiwan/NTU47/2020,Taiwan/NTU46/2020,Taiwan/NTU45/2020,Taiwan/NTU32/2020,Taiwan/NTU33/2020,Taiwan/NTU30/2020,Taiwan/NTU34/2020,Taiwan/NTU38/2020,Taiwan/NTU44/2020
Ji-Rong Yang et al A	1	SARS-CoV-2 genomic surveillance in Taiwan revealed novel ORF8-deletion mutant and clade possibly associated with infections in Middle East	unknown	https://dx.doi.org/10.1080/22221751.2020.1782271	Taiwan/3/2020
Paola Resende et al A	45	unknown	unknown	unknown	Bolivia/26958/2020,Guatemala/19521/2020,Bolivia/26933/2020,Bolivia/26940/2020,Bolivia/26957/2020,Bolivia/26944/2020,Bolivia/26942/2020,Bolivia/26950/2020,Bolivia/26949/2020,Bolivia/26955/2020,Bolivia/26943/2020,Bolivia/26932/2020,Bolivia/26934/2020,Bolivia/26953/2020,Bolivia/26941/2020,Guatemala/19527/2020,Guatemala/19533/2020,Guatemala/19522/2020,Guatemala/19529/2020,Brazil/RS-6243/2020,Bolivia/…
Maria Victoria Elizondo et al	12	unknown	unknown	unknown	Uruguay/UY-NYUMC869/2020,Uruguay/UY-NYUMC863/2020,Uruguay/UY-NYUMC865/2020,Uruguay/UY-NYUMC848/2020,Uruguay/UY-NYUMC933/2020,Uruguay/UY-NYUMC931/2020,Uruguay/UY-NYUMC857/2020,Uruguay/UY-NYUMC861/2020,Uruguay/UY-NYUMC866/2020,Uruguay/UY-NYUMC867/2020,Uruguay/UY-NYUMC877/2020,Uruguay/UY-NYUMC873/2020
María Rodríguez et al	5	unknown	unknown	unknown	Spain/MD-HLP-R85/2020,Spain/MD-HLP-113/2020,Spain/MD-HLP-97/2020,Spain/MD-HLP-114/2020,Spain/MD-HLP-81/2020
Laura Pérez-Lago et al	10	unknown	unknown	unknown	Spain/MD-IBV-006417/2020,Spain/MD-IBV-004981/2020,Spain/MD-IBV-003657/2020,Spain/MD-IBV-003723/2020,Spain/MD-IBV-004961/2020,Spain/MD-IBV-004963/2020,Spain/MD-IBV-99007121/2020,Spain/MD-IBV-99007147/2020,Spain/MD-IBV-004979/2020,Spain/MD-IBV-006442/2020
Matthew Cotten et al	45	unknown	unknown	unknown	Uganda/UG034/2020,Uganda/UG027/2020,Uganda/UG119/2020,Uganda/UG130/2020,Uganda/UG126/2020,Uganda/UG121/2020,Uganda/UG127/2020,Uganda/UG120/2020,Uganda/UG128/2020,Uganda/UG104/2020,Uganda/UG079/2020,Uganda/UG059/2020,Uganda/UG115/2020,Uganda/UG047/2020,Uganda/UG039/2020,Uganda/UG036/2020,Uganda/UG038/2020,Uganda/UG037/2020,Uganda/UG050/2020,Uganda/UG112/2020,Uganda/UG113/2020,Uganda/UG063/2020,Uga…
Fatma Bayrakdar et al A	45	unknown	unknown	unknown	Turkey/HSGM-1027/2020,Turkey/HSGM-AD17/2020,Turkey/HSGM-1549/2021,Turkey/HSGM-1495/2020,Turkey/HSGM-1458/2020,Turkey/HSGM-1009/2020,Turkey/HSGM-1481/2020,Turkey/HSGM-11640/2020,Turkey/HSGM-1004/2020,Turkey/HSGM-IST25/2020,Turkey/HSGM-IST11/2020,Turkey/HSGM-IST12/2020,Turkey/HSGM-IST22/2020,Turkey/HSGM-IST17/2020,Turkey/HSGM-IST18/2020,Turkey/HSGM-IST21/2020,Turkey/HSGM-IST6/2020,Turkey/HSGM-IST2/…
Yadouleton et al	12	Diagnostics and spread of SARS-CoV-2 in Western Africa: An observational laboratory-based study from Benin	unknown	https://www.medrxiv.org/content/10.1101/2020.06.29.20140749v1	Benin/1950/2020,Benin/843/2020,Benin/461/2020,Benin/2012/2020,Benin/314/2020,Benin/197/2020,Benin/1092/2020,Benin/1022/2020,Benin/260/2020,Benin/1409/2020,Benin/501/2020,Benin/1408/2020
Kwabena O. Duedu et al	5	unknown	unknown	unknown	Ghana/UHAS-G541/2020,Ghana/UHAS-W247/2020,Ghana/UHAS-G441/2020,Ghana/UHAS-H009/2020,Ghana/UHAS-V873/2020
Ben Huang et al	1	unknown	unknown	unknown	Australia/QLD04/2020
Dan Lule Bugembe et al	7	Main Routes of Entry and Genomic Diversity of SARS-CoV-2, Uganda	unknown	https://dx.doi.org/10.3201/eid2610.202575	Uganda/UG001/2020,Uganda/UG002/2020,Uganda/UG012/2020,Uganda/UG017/2020,Uganda/UG016/2020,Uganda/UG019/2020,Uganda/UG015/2020
Kouriba et al	8	unknown	unknown	unknown	Mali/M002826/2020,Mali/M002616/2020,Mali/M002704/2020,Mali/M002698/2020,Mali/M002672/2020,Mali/M002673/2020,Mali/M002703/2020,Mali/M002667/2020
Abdoul-Salam Ouedraogo et al	37	unknown	unknown	unknown	BurkinaFaso/4307/2020,BurkinaFaso/3535/2020,BurkinaFaso/2-053-1646/2020,BurkinaFaso/1718/2020,BurkinaFaso/4312/2020,BurkinaFaso/4215/2020,BurkinaFaso/3548/2020,BurkinaFaso/3570/2020,BurkinaFaso/3573/2020,BurkinaFaso/3953/2020,BurkinaFaso/583/2020,BurkinaFaso/1941/2020,BurkinaFaso/2-009/2020,BurkinaFaso/2-012/2020,BurkinaFaso/2-037-1654/2020,BurkinaFaso/1689/2020,BurkinaFaso/2-052-1891/2020,Burkin…
Augustina Sylverken et al	3	unknown	unknown	unknown	Ghana/KATH23/2020,Ghana/TTH10/2020,Ghana/TTH11/2020
Chantal Akoua-Koffi et al	31	unknown	unknown	unknown	CotedIvoire/BKE0011/2020,CotedIvoire/BKE0862/2020,CotedIvoire/BKE0761/2020,CotedIvoire/BKE0712/2020,CotedIvoire/BKE0965/2020,CotedIvoire/BKE0820/2020,CotedIvoire/BKE0016/2020,CotedIvoire/BKE0906/2020,CotedIvoire/BKE0937/2020,CotedIvoire/BKE0613/2020,CotedIvoire/BKE0189/2020,CotedIvoire/BKE0202/2020,CotedIvoire/BKE0248/2020,CotedIvoire/BKE0317/2020,CotedIvoire/BKE0356/2020,CotedIvoire/BKE0382/2020…
Zekri et al	18	unknown	unknown	unknown	Egypt/CUNCI-HGC9I022/2020,Egypt/CUNCI-HGC11I023/2021,Egypt/CUNCI-HGC11I007/2021,Egypt/CUNCI-HGC9I036/2020,Egypt/CUNCI-HGC11I025/2021,Egypt/CUNCI-HGC028/2020,Egypt/CUNCI-HGC014/2020,Egypt/CUNCI-HGC12I035/2021,Egypt/CUNCI-HGC12I036/2021,Egypt/CUNCI-HGC12I033/2021,Egypt/CUNCI-HGC9I010/2020,Egypt/CUNCI-HGC12I053/2021,Egypt/CUNCI-HGC8I039/2020,Egypt/CUNCI-HGC9I014/2020,Egypt/CUNCI-HGC9I027/2020,Egypt/…
Haruka Abe et al	4	unknown	unknown	unknown	Gabon/ITM-K027/2020,Gabon/ITM-K011/2020,Gabon/ITM-K023/2020,Gabon/ITM-K028/2020
Issa Abu-Dayyeh et al	62	unknown	unknown	unknown	Jordan/SR-0336/2020,Jordan/IR-ALSR-2578/2020,Jordan/SR-084/2020,Jordan/SR-051/2020,Jordan/SR-057/2020,Jordan/SR-056/2020,Jordan/SR-0333/2020,Jordan/SR-0338/2020,Jordan/SR-053/2020,Jordan/SR-042/2020,Jordan/SR-035/2020,Jordan/MA-ALSR-2581/2020,Jordan/MA-ALSR-2583/2020,Jordan/AZ-ALSR-5297/2020,Jordan/IR-ALSR-5213/2020,Jordan/IR-ALSR-5229/2020,Jordan/SR-0335/2020,Jordan/AM-ALSR-2585/2020,Jordan/AM-A…
Githinji et al et al	44	unknown	unknown	unknown	Kenya/C77606/2020,Kenya/C76749/2020,Kenya/C76492/2020,Kenya/C68332/2020,Kenya/C65803/2020,Kenya/C69452/2020,Kenya/C76732/2020,Kenya/C71410/2020,Kenya/C72041/2020,Kenya/C76309/2020,Kenya/C60161/2020,Kenya/C76136/2020,Kenya/C75999/2020,Kenya/C67285/2020,Kenya/C24205/2020,Kenya/C51996/2020,Kenya/C32615/2020,Kenya/C39298/2020,Kenya/C68693/2020,Kenya/C68757/2020,Kenya/C65877/2020,Kenya/C20447/2020,Ken…
Rong Liu et al	12	unknown	unknown	unknown	UnitedArabEmirates/1065/2020,UnitedArabEmirates/0353/2020,UnitedArabEmirates/0709/2020,UnitedArabEmirates/0026/2020,UnitedArabEmirates/0039/2020,UnitedArabEmirates/0989/2020,UnitedArabEmirates/0997/2020,UnitedArabEmirates/0844/2020,UnitedArabEmirates/0050/2020,UnitedArabEmirates/0052/2020,UnitedArabEmirates/0600/2020,UnitedArabEmirates/1045/2020
Massab Umair et al	6	unknown	unknown	unknown	Pakistan/NIH-44905/2020,Pakistan/NIH-HAS001/2020,Pakistan/NIH-45090/2020,Pakistan/NIH-45143/2020,Pakistan/MU-NIH-K14/2020,Pakistan/MU-NIH-K53/2020
Al Safar et al et al	42	unknown	unknown	unknown	UnitedArabEmirates/2002/2020,UnitedArabEmirates/1904/2020,UnitedArabEmirates/1361/2020,UnitedArabEmirates/1367/2020,UnitedArabEmirates/1378/2020,UnitedArabEmirates/2909/2020,UnitedArabEmirates/3892/2020,UnitedArabEmirates/3716/2020,UnitedArabEmirates/3705/2020,UnitedArabEmirates/3752/2020,UnitedArabEmirates/3755/2020,UnitedArabEmirates/3722/2020,UnitedArabEmirates/3637/2020,UnitedArabEmirates/394…
Oluniyi P.E. et al et al	81	unknown	unknown	unknown	Nigeria/ED04-CV158/2020,Nigeria/ED03-CV157/2020,Nigeria/ED07-CV160/2020,Nigeria/LA-CV262/2020,Nigeria/LA-CV263/2020,Nigeria/ED02-CV156/2020,Cameroon/CV420/2020,Cameroon/CV424/2020,Nigeria/ED18-CV161/2020,Nigeria/CV616/2021,Nigeria/CV625/2021,Cameroon/CV408/2020,Nigeria/LA-CV370/2020,Nigeria/LA-CV253/2020,Nigeria/ED25-CV163/2020,Nigeria/ED82-CV208/2020,Nigeria/ED48-CV193/2020,Nigeria/LA-CV389/2020…
Bas Oude Munnink et al	136	unknown	unknown	unknown	Bahrein/BAH-12/2020,Bahrein/BAH-24/2020,Netherlands/ZH-EMC-1313/2020,Bahrein/BAH-02/2020,Bahrein/BAH-05/2020,Bahrein/BAH-08/2020,Bahrein/BAH-13/2020,Bahrein/BAH-19/2020,Bahrein/BAH-21/2020,Bahrein/BAH-15/2020,Bahrein/BAH-25/2020,Bahrein/BAH-26/2020,Bahrein/BAH-03/2020,Bahrein/BAH-20/2020,Netherlands/FL-EMC-28/2020,Netherlands/un-EMC-744/2020,Netherlands/NA_438/2020,Netherlands/Gelderland_34/2020,…
Teemu Smura et al A	140	unknown	unknown	unknown	Finland/HEL-8-43_S362/2021,Finland/11A36S7/2020,Finland/FIN03032020B/2020,Finland/1/2020,Finland/S14G1/2020,Finland/14M82/2020,Finland/HEL-8-26_S345/2021,Finland/26MR16CG1_S252/2020,Finland/FIN-266/2020,Finland/14M77/2020,Finland/9A30S12/2020,Finland/12A55SVI/2020,Finland/5May56S6/2020,Finland/4A60S1/2020,Finland/5A57S2/2020,Finland/10A53S14/2020,Finland/8May24S14/2020,Finland/6A959SIIC/2020,Finl…
Tze Minn Mak et al	55	unknown	unknown	unknown	Singapore/1390/2020,Singapore/52cul/2020,Singapore/1518/2020,Singapore/1007/2020,PapuaNewGuinea/1/2020,PapuaNewGuinea/2/2020,PapuaNewGuinea/8/2020,PapuaNewGuinea/3/2020,PapuaNewGuinea/4/2020,PapuaNewGuinea/5/2020,PapuaNewGuinea/10/2020,PapuaNewGuinea/13/2020,PapuaNewGuinea/9/2020,PapuaNewGuinea/7/2020,PapuaNewGuinea/6/2020,PapuaNewGuinea/11/2020,PapuaNewGuinea/12/2020,Singapore/1389/2020,Singapor…
Junyoung Kim et al	12	unknown	unknown	unknown	SouthKorea/KCDC2653/2020,SouthKorea/KCDC2654/2020,SouthKorea/KCDC2655/2020,SouthKorea/KCDC2658/2020,SouthKorea/KCDC2723/2020,SouthKorea/KCDC2665/2020,SouthKorea/KCDC2660/2020,SouthKorea/KCDC2671/2020,SouthKorea/KCDC2674/2020,SouthKorea/KCDC2681/2020,SouthKorea/KCDC2669/2020,SouthKorea/KCDC2687/2020
Ae Kyung Park et al	52	unknown	unknown	unknown	SouthKorea/KDCA0341/2020,SouthKorea/KDCA0340/2020,SouthKorea/KDCA0482/2020,SouthKorea/KDCA0481/2020,SouthKorea/KDCA0571/2020,SouthKorea/KDCA0573/2020,SouthKorea/KDCA0372/2020,SouthKorea/KDCA0364/2020,SouthKorea/KDCA0365/2020,SouthKorea/KDCA0475/2020,SouthKorea/KDCA0405/2020,SouthKorea/KDCA0074/2020,SouthKorea/KDCA0118/2020,SouthKorea/KDCA0114/2020,SouthKorea/KDCA0075/2020,SouthKorea/KDCA0430/2020…
Sharif Hala et al	6	unknown	unknown	unknown	SaudiArabia/KAUST-Makkah13/2020,SaudiArabia/KAUST-MAKKAH195/2020,SaudiArabia/KAUST-Madinah41/2020,SaudiArabia/KAUST-Madinah270/2020,SaudiArabia/KAUST-MAKKAH107/2020,SaudiArabia/KAUST-MAKKAH118/2020
Goba et al	10	unknown	unknown	unknown	SierraLeone/KGH-G-8625/2020,SierraLeone/KGH-G-8669/2020,SierraLeone/KGH-G-8668/2020,SierraLeone/KGH-G-8626/2020,SierraLeone/KGH-G-8604/2020,SierraLeone/KGH-G-8627/2020,SierraLeone/KGH-G-8548/2020,SierraLeone/KGH-G-8603/2020,SierraLeone/KGH-G-8607/2020,SierraLeone/KGH-G-8549/2020
Shakeel et al	23	unknown	unknown	unknown	Pakistan/JRCGR-KHI04/2020,Pakistan/KHI1/2020,Pakistan/JRCGR-KHI46/2020,Pakistan/JRCGR-KHI43/2020,Pakistan/JRCGR-KHI20/2020,Pakistan/JRCGR-KHI18/2020,Pakistan/JRCGR-KHI27/2020,Pakistan/JRCGR-KHI17/2020,Pakistan/JRCGR-KHI09/2020,Pakistan/JRCGR-KHI36/2020,Pakistan/JRCGR-KHI35/2020,Pakistan/JRCGR-KHI37/2020,Pakistan/JRCGR-KHI47/2020,Pakistan/JRCGR-KHI11/2020,Pakistan/JRCGR-KHI06/2020,Pakistan/JRCGR-K…
Fadwa Alofi et al	2	unknown	unknown	unknown	SaudiArabia/KAUST-JEDDAH467/2020,SaudiArabia/KAUST-JEDDAH470/2020
Diarra et al	2	unknown	unknown	unknown	Mali/UCRC-31/2020,Mali/UCRC-68/2020
Ngoi et al	23	unknown	unknown	unknown	Ghana/WACCBIP-GS28/2020,Ghana/84162_S45/2020,Ghana/2666_S32/2020,Ghana/35183_S24/2020,Ghana/36523_S23/2020,Ghana/2709_S25/2020,Ghana/82879_S48/2020,Ghana/WACCBIP-GS34/2020,Ghana/WACCBIP-GS16/2020,Ghana/WACCBIP-GS05/2020,Ghana/83637_S29/2020,Ghana/WACCBIP-GS14/2020,Ghana/WACCBIP-GS22/2020,Ghana/WACCBIP-GS13/2020,Ghana/35394_S49/2020,Ghana/84430_S51/2020,Ghana/81219_S34/2020,Ghana/35019_S18/2020,Gh…
Hatem et al	29	unknown	unknown	unknown	Egypt/CCHE57357-A-48/2020,Egypt/CCHE57357-P-43/2020,Egypt/CCHE57357-A-70/2020,Egypt/CCHE57357-A-54/2020,Egypt/CCHE57357-A-39/2020,Egypt/CCHE57357-P-34/2020,Egypt/CCHE57357-A-03/2020,Egypt/CCHE57357-A-36/2020,Egypt/CCHE57357-A-80/2020,Egypt/CCHE57357-A-27/2020,Egypt/CCHE57357-A-07/2020,Egypt/CCHE57357-A-13/2020,Egypt/CCHE57357-A-57/2020,Egypt/CCHE57357-A-26/2020,Egypt/CCHE57357-A-71/2020,Egypt/CCH…
Samiha Al-Kharusi et al	4	unknown	unknown	unknown	Oman/89477/2020,Oman/C-22988/2020,Oman/RESP-20-B-16294/2020,Oman/182621/2020
Christian Beisel et al	480	unknown	unknown	unknown	Switzerland/un-ETHZ-25/2021,Switzerland/SH-ETHZ-100808/2020,Switzerland/VD-ETHZ-100314/2020,Switzerland/SG-ETHZ-110055/2020,Switzerland/GR-ETHZ-100061/2020,Switzerland/GR-ETHZ-100134/2020,Switzerland/UR-ETHZ-120234/2020,Switzerland/BL-ETHZ-170015/2020,Switzerland/LU-ETHZ-120195/2020,Switzerland/SO-ETHZ-360158/2020,Switzerland/LU-ETHZ-101141/2020,Switzerland/ZH-ETHZ-370526/2020,Switzerland/BL-ETHZ…
Fares et al	4	First whole genome sequences and phylogenetic analysis of SARS-CoV-2 virus isolates during COVID-19 outbreak in Tunisia, North Africa.	unknown	https://dx.doi.org/10.22541/au.159137642.26983355	Tunisia/COV0010-12/2020,Tunisia/COV0880/2020,Tunisia/COV1663/2020,Tunisia/COV0425/2020
Danish Covid-19 Genome Consortium et al	49	unknown	unknown	unknown	Denmark/DCGC-22263/2020,Denmark/DCGC-11996/2020,Denmark/DCGC-11616/2020,Denmark/DCGC-10668/2020,Denmark/DCGC-11736/2020,Denmark/DCGC-11754/2020,Denmark/DCGC-11128/2020,Denmark/DCGC-11340/2020,Denmark/DCGC-19003/2020,Denmark/DCGC-9452/2020,Denmark/DCGC-24337/2020,Denmark/DCGC-19084/2020,Denmark/DCGC-17589/2020,Denmark/DCGC-11730/2020,Denmark/DCGC-11554/2020,Denmark/DCGC-11083/2020,Denmark/DCGC-110…
Stefan Schmutz et al A	20	unknown	unknown	unknown	Switzerland/ZH-UZH-IMV147/2021,Switzerland/ZH-UZH-1000477102/2020,Switzerland/LU-UZH-IMV136/2020,Switzerland/LU-UZH-IMV101/2020,Switzerland/ZH-UZH-IMV111/2020,Switzerland/AG-UZH-1000478772/2020,Switzerland/AG-UZH-1000477914/2020,Switzerland/SZ-UZH-IMV103/2020,Switzerland/ZH-UZH-IMV130/2020,Switzerland/VD-UZH-IMV143/2020,Switzerland/VD-UZH-IMV144/2020,Switzerland/BE-UZH-IMV151/2021,Switzerland/BE-…
Handrick et al	2	unknown	unknown	unknown	Tunisia/MHT_2/2020,Tunisia/MHT_1/2020
Hesham Elghazaly et al	6	unknown	unknown	unknown	Egypt/MASRI-009/2020,Egypt/MASRI-007/2020,Egypt/MASRI-005/2020,Egypt/MASRI-008/2020,Egypt/MASRI-013/2020,Egypt/MASRI-027/2020
Foster et al	6	unknown	unknown	unknown	Australia/NSW2455/2020,Australia/NSW2943/2020,Australia/NSW2947/2020,Australia/NSW3642/2020,Australia/NSW2942/2020,Australia/NSW3647/2020
Lukas Zemaitis et al	68	unknown	unknown	unknown	Lithuania/KU-LUHS-Eilnr10/2020,Lithuania/AL-LUHS-Eilnr2/2020,Lithuania/MR-LUHS-Eilnr33/2020,Lithuania/MR-LUHS-Eilnr51/2020,Lithuania/MR-LUHS-Eilnr46/2020,Lithuania/MR-LUHS-Eilnr40/2020,Lithuania/MR-LUHS-Eilnr69/2020,Lithuania/MR-LUHS-Eilnr73/2020,Lithuania/MR-LUHS-Eilnr91/2020,Lithuania/MR-LUHS-Eilnr86/2020,Lithuania/KU-LUHS-Eilnr22/2020,Lithuania/KL-LUHS-Eilnr59/2020,Lithuania/KL-LUHS-Eilnr58/20…
Githinji et al 2020 et al	11	unknown	unknown	unknown	Kenya/C639/2020,Kenya/C1102/2020,Kenya/C6914/2020,Kenya/C389/2020,Kenya/C3739/2020,Kenya/C6958/2020,Kenya/C4706/2020,Kenya/C8558/2020,Kenya/C8556/2020,Kenya/C6255/2020,Kenya/C8387/2020
Oskar Karlsson Lindsjo et al	23	unknown	unknown	unknown	Sweden/20-04736/2020,Sweden/20-02114/2020,Sweden/20-08840/2020,Sweden/20-08133/2020,Sweden/20-50591/2020,Sweden/20-08842/2020,Sweden/20-51947/2020,Sweden/20-51678/2020,Sweden/20-51065/2020,Sweden/20-07017/2020,Sweden/20-50863/2020,Sweden/20-51576/2020,Sweden/20-50362/2020,Sweden/20-50900/2020,Sweden/20-07012/2020,Sweden/20-08210/2020,Sweden/20-51578/2020,Sweden/20-51948/2020,Sweden/20-51733/2020,…
J Yavarian et al	2	unknown	unknown	unknown	Iran/Tehran-09/2020,Iran/Tehran-03/2020
Chandima Jeewandara et al A	2	Evolutionary and genomic analysis of four SARS-CoV-2 isolates circulating in March 2020 in Sri Lanka; Additional evidence on multiple introduction and further transmission	unknown	https://dx.doi.org/10.21203/rs.3.rs-44134/v1	SriLanka/COV38/2020,SriLanka/COV486/2020
Chandima Jeewandara et al B	31	unknown	unknown	unknown	SriLanka/CDR142/2020,SriLanka/CDR-SL7066/2020,SriLanka/CDR503/2020,SriLanka/VQC32/2021,SriLanka/VQC30/2021,SriLanka/CDR1885/2020,SriLanka/CDR-KK224/2020,SriLanka/CDR-KK57/2020,SriLanka/CDR-KK230/2020,SriLanka/P8/2021,SriLanka/BIN44/2020,SriLanka/WB4/2020,SriLanka/CMC11595/2020,SriLanka/C29572/2020,SriLanka/C27607/2020,SriLanka/MIN01/2020,SriLanka/GQC12/2020,SriLanka/C31262/2020,SriLanka/C26818/20…
Anna Majer et al	7	unknown	unknown	unknown	Canada/MB-NML-1150/2020,Canada/NL-NML-1398/2020,Canada/MB-NML-828/2020,Canada/MB-NML-981/2020,Canada/MB-NML-1016/2020,Canada/MB-NML-1183/2020,Canada/MB-NML-827/2020
Peter Bauer et al	27	unknown	unknown	unknown	Iran/Cento-37431805/2020,Romania/Cento-33532454/2020,Germany/BY-Cento-32750916/2020,Germany/BY-Cento-36836215/2020,Albania/Cento-30536457/2020,Germany/BY-Cento-38281797/2020,Guatemala/Cento-70022072/2020,Germany/HE-Cento-32839147/2020,Germany/HE-Cento-39816855/2020,Germany/HE-Cento-30606843/2020,Germany/BY-Cento-30901983/2020,Germany/RP-Cento-32850794/2020,Germany/MV-Cento-70219267/2020,Romania/C…
Harrigan et al A	3	unknown	unknown	unknown	Canada/BC_13297/2020,Canada/BC_17397/2020,Canada/BC_69243/2020
Kuo-Chien Tsao et al B	9	unknown	unknown	unknown	Taiwan/CGMH-CGU-21/2020,Taiwan/CGMH-CGU-27/2020,Taiwan/CGMH-CGU-26/2020,Taiwan/CGMH-CGU-28/2020,Taiwan/CGMH-CGU-32/2020,Taiwan/CGMH-CGU-30/2020,Taiwan/CGMH-CGU-36/2020,Taiwan/CGMH-CGU-33/2020,Taiwan/CGMH-CGU-31/2020
Zohreh Fattahi et al	10	unknown	unknown	unknown	Iran/7650/2020,Iran/2297/2020,Iran/GRC-10582/2020,Iran/1325/2020,Iran/1600/2020,Iran/2024/2020,Iran/GRC-43/2020,Iran/GRC-70/2020,Iran/GRC-9673/2020,Iran/GRC-9695/2020
Mohammad Ali Khosravi et al	1	unknown	unknown	unknown	Iran/KHGRC-2-2162/2020
Abbasalipour Bashash et al	1	unknown	unknown	unknown	Iran/KHGRC-3-2178/2020
Harrigan et al B	1	A doubt of multiple introduction of SARS-CoV-2 in Italy: A preliminary overview	unknown	https://dx.doi.org/10.1002/jmv.25773	Canada/BC_37_0-2/2020
Ilhem Boutiba-Ben Boubaker et al	25	unknown	unknown	unknown	Tunisia/6736/2020,Tunisia/7899/2020,Tunisia/4874/2020,Tunisia/19695/2020,Tunisia/55400/2020,Tunisia/55262/2020,Tunisia/63686/2020,Tunisia/2285/2021,Tunisia/21-2249/2021,Tunisia/1241/2021,Tunisia/1267/2021,Tunisia/1890/2021,Tunisia/69681/2020,Tunisia/1268/2021,Tunisia/1821/2021,Tunisia/53873/2020,Tunisia/58412/2020,Tunisia/61628/2020,Tunisia/61689/2020,Tunisia/55006/2020,Tunisia/55153/2020,Tunisia…
Fahd Al-Mulla et al	8	unknown	unknown	unknown	Kuwait/KU17/2020,Kuwait/KU09/2020,Kuwait/KU18/2020,Kuwait/KU12/2020,Kuwait/KU005/2020,Kuwait/KU001/2020,Kuwait/KU006/2020,Kuwait/KU008/2020
Zhibing Yun et al	1	unknown	unknown	unknown	Sweden/20-04631/2020
Tata Imnadze et al	1	unknown	unknown	unknown	Georgia/Tb-7851/2020
Matt Storey et al A	1	An emergent clade of SARS-CoV-2 linked to returned travellers from Iran	unknown	https://dx.doi.org/10.1101/2020.03.15.992818	NewZealand/20VR0174/2020
Pragya D. Yadav et al A	2	unknown	unknown	unknown	Iran/Q100/2020,Iran/Q111/2020
Rita Feghali et al	6	unknown	unknown	unknown	Lebanon/S5_762/2020,Lebanon/S9_764/2020,Lebanon/S7_763/2020,Lebanon/S1_758/2020,Lebanon/S2_759/2020,Lebanon/S4_761/2020
Shevtsov et al	3	unknown	unknown	unknown	Kazakhstan/NCB-1/2020,Kazakhstan/NCB-2/2020,Kazakhstan/NCB-3/2020
Nato Kotaria et al	5	unknown	unknown	unknown	Georgia/Tb-82/2020,Georgia/Tb-468/2020,Georgia/Tb-54/2020,Georgia/Tb-477/2020,Georgia/Tb-1352/2020
Samira Al-Maruqi et al	7	unknown	unknown	unknown	Oman/RESP-20-837/2020,Oman/RESP-20-6081/2020,Oman/RESP-20-3515/2020,Oman/RESP-20-4153/2020,Oman/RESP-20-4810/2020,Oman/810962/2020,Oman/RESP-20-3080/2020
Al Wasti et al	1	unknown	unknown	unknown	Bahrain/140008296/2020
Jalees A. Nasir et al	1	unknown	unknown	unknown	Canada/ON_SHSC-01/2020
A Nejati et al	1	unknown	unknown	unknown	Iran/Tehran-08/2020
Kathrine Stene-Johansen et al	150	unknown	unknown	unknown	Norway/1380/2020,Norway/1494/2020,Norway/1493/2020,Norway/1443/2020,Norway/1455/2020,Norway/1379/2020,Norway/2052/2020,Norway/2498/2020,Norway/1986/2020,Norway/2087/2020,Norway/2454/2020,Norway/0596/2021,Norway/5862/2020,Norway/5854/2020,Norway/4056/2020,Norway/5095/2020,Norway/2088/2020,Norway/3264/2020,Norway/2881/2020,Norway/2838/2020,Norway/2793/2020,Norway/2801/2020,Norway/2810/2020,Norway/2…
Clinton R. Paden et al	1	First 12 patients with coronavirus disease 2019 (COVID-19) in the United States	unknown	https://dx.doi.org/10.1101/2020.03.09.20032896	USA/MA1/2020
To et al	6	unknown	unknown	unknown	HongKong/HKU-915a/2020,HongKong/HKU-902b/2020,HongKong/HKU-902a/2020,HongKong/HKU-908a/2020,HongKong/HKU-908b/2020,HongKong/HKU-911a/2020
Shari Tyson et al	1	unknown	unknown	unknown	Canada/ON_VIDO-01/2020
Amrit S. Boese et al	1	unknown	unknown	unknown	Canada/ON_ON-VIDO-01-2/2020
Krista Queen et al A	1	First 12 patients with coronavirus disease 2019 (COVID-19) in the United States	unknown	https://dx.doi.org/10.1101/2020.03.09.20032896	USA/CA-CDC-3/2020
Anna Uehara et al A	1	First 12 patients with coronavirus disease 2019 (COVID-19) in the United States	unknown	https://dx.doi.org/10.1101/2020.03.09.20032896	USA/CA2/2020
Ji-Rong Yang et al B	1	Prolonged viral shedding and new mutations of COVID-19 could complicate the control of the pandemic	unknown	https://dx.doi.org/10.1099/acmi.0.000133	Taiwan/2/2020
Bengner et al	1	Whole genome and phylogenetic analysis of two SARS-CoV-2 strains isolated in Italy in January and February 2020: additional clues on multiple introductions and further circulation in Europe	unknown	https://dx.doi.org/10.2807/1560-7917.ES.2020.25.13.2000305	Sweden/01/2020
Mélanie Albert et al A	4	Introductions and early spread of SARS-CoV-2 in France	unknown	https://dx.doi.org/10.1101/2020.04.24.059576	France/IDF-0373/2020,France/IDF-0372/2020,France/IDF-0515/2020,France/BRE-1623/2020
Mélanie Albert et al B	3	Whole genome and phylogenetic analysis of two SARS-CoV-2 strains isolated in Italy in January and February 2020: additional clues on multiple introductions and further circulation in Europe	unknown	https://dx.doi.org/10.2807/1560-7917.ES.2020.25.13.2000305	France/IDF-0372-isl/2020,France/IDF-0515-isl/2020,France/IDF-0626/2020
Olivier Terrier et al	3	Whole genome and phylogenetic analysis of two SARS-CoV-2 strains isolated in Italy in January and February 2020: additional clues on multiple introductions and further circulation in Europe	unknown	https://dx.doi.org/10.2807/1560-7917.ES.2020.25.13.2000305	France/IDF-0386-islP1/2020,France/IDF-0386-islP3/2020,France/IDF-0571/2020
Octavia S et al	1	unknown	unknown	unknown	Singapore/7/2020
Kenneth Siu-Sing LEUNG et al	5	A territory-wide study of early COVID-19 outbreak in Hong Kong community: A clinical, epidemiological and phylogenomic investigation	unknown	https://dx.doi.org/10.1101/2020.03.30.20045740	HongKong/HKPU17_2201/2020,HongKong/HKPU60-0802/2020,HongKong/HKPU57-0702/2020,HongKong/HKPU63-1402/2020,HongKong/HKPU66-2501/2020
Antonin Bal et al	83	unknown	unknown	unknown	France/PAC02003/2020,France/ARA-SC324/2020,France/ARA-SC716/2020,France/ARA-SC714/2020,France/ARA-SC111/2020,France/ARA-SC142/2020,France/ARA-SC146/2020,France/ARA-99504/2020,France/NAQ-SC291/2020,France/ARA-SC371/2020,France/ARA-41147/2020,France/ARA-39154/2020,France/ARA-41153/2020,France/ARA-36991/2020,France/ARA-SC004/2020,France/ARA-SC003/2020,France/ARA-SC138/2020,France/ARA-SC143/2020,Fran…
Maria R. Capobianchi et al A	1	Whole genome and phylogenetic analysis of two SARS-CoV-2 strains isolated in Italy in January and February 2020: additional clues on multiple introductions and further circulation in Europe	unknown	https://dx.doi.org/10.2807/1560-7917.ES.2020.25.13.2000305	Italy/LAZ-INMI1-isl/2020
Maria R. Capobianchi et al B	1	The first two cases of 2019-nCoV in Italy: Where they come from?	unknown	https://dx.doi.org/10.1002/jmv.25699	Italy/LAZ-INMI1-cs/2020
Cesare E.M. Gruber et al A	1	The first two cases of 2019-nCoV in Italy: Where they come from?	unknown	https://dx.doi.org/10.1002/jmv.25699	Italy/LAZ-INMI2-N/2020
Ann Machablishvili et al	1	unknown	unknown	unknown	Georgia/Tb-537/2020
Daniel F Gudbjartsson et al A	16	Spread of SARS-CoV-2 in the Icelandic Population	unknown	https://dx.doi.org/10.1056/NEJMoa2006100	Iceland/13/2020,Iceland/341/2020,Iceland/20/2020,Iceland/69/2020,Iceland/103/2020,Iceland/184/2020,Iceland/183/2020,Iceland/241/2020,Iceland/261/2020,Iceland/127/2020,Iceland/61/2020,Iceland/37/2020,Iceland/78/2020,Iceland/83/2020,Iceland/210/2020,Iceland/334/2020
Tomaž Mark Zorec et al	21	unknown	unknown	unknown	Slovenia/V0-6934/2020,Slovenia/V0-408/2020,Slovenia/12230/2020,Slovenia/V0-15921/2020,Slovenia/V0-2870/2020,Slovenia/13052/2020,Slovenia/V0-4778/2020,Slovenia/V0-14718/2020,Slovenia/V0-8053/2020,Slovenia/V0-16308/2020,Slovenia/V0-11099/2020,Slovenia/V0-12038/2020,Slovenia/V0-5244/2020,Slovenia/10734/2020,Slovenia/11976/2020,Slovenia/V0-24263/2020,Slovenia/V0-17818/2020,Slovenia/V0-6068/2020,Slove…
Katarzyna Pancer et al	7	unknown	unknown	unknown	Poland/PL_P39/2020,Poland/PL_P42/2020,Poland/PL_P38/2020,Poland/PL_P47/2020,Poland/PL_P32/2020,Poland/PL_P33/2020,Poland/PL_P40/2020
Iglesias-Caballero et al B	3	Phylodynamics of SARS-CoV-2 transmission in Spain	unknown	https://dx.doi.org/10.1101/2020.04.20.050039	Spain/AN-ISCIII-201272/2020,Spain/MD-ISCIII-201105/2020,Spain/CL-ISCIII-201061/2020
Cecilia Salazar et al A	1	Multiple introductions, regional spread and local differentiation during the first week of COVID-19 epidemic in Montevideo, Uruguay	unknown	https://dx.doi.org/10.1101/2020.05.09.086223	Uruguay/UY-10/2020
Victor M Corman et al A	137	unknown	unknown	unknown	Moldova/ChVir7770/2020,BosniaandHerzegovina/ChVir7340/2020,Germany/NW-ChVir1683/2020,Germany/BE-ChVir3087/2020,Belarus/ChVir21890/2020,Germany/SH-ChVir9981/2020,Germany/BE-ChVir-D1926-5089/2020,Germany/BE-ChVir-D2006-8256/2020,Germany/SH-ChVir20835/2020,Germany/SH-ChVir20002/2020,Germany/SH-ChVir20779/2020,Germany/SH-ChVir20811/2020,Germany/SH-ChVir20054/2020,Germany/SH-ChVir20046/2020,Germany/NI…
PHE Covid Sequencing Team et al	78	unknown	unknown	unknown	England/20072030304/2020,England/20078003804/2020,England/20084031204/2020,England/20212010104/2020,Ukraine/203100357/2020,England/202822174/2020,Ukraine/203100320/2020,England/202691843/2020,Ukraine/203100363/2020,Bermuda/204990931/2020,Bermuda/204990933/2020,England/202822202/2020,Gibraltar/204462921/2020,Bermuda/205081292/2020,Bermuda/205081294/2020,Bermuda/205081296/2020,Bermuda/205081304/202…
Matoke-Muhia et al	1	unknown	unknown	unknown	Kenya/D6/2020
Paola Resende et al B	1	Genomic surveillance of SARS-CoV-2 reveals community transmission of a major lineage during the early pandemic phase in Brazil	unknown	https://dx.doi.org/10.1101/2020.06.17.158006	Brazil/ES-225/2020
Oluniyi P.E. et al A	4	SARS-CoV-2 Genomes from Nigeria Reveal Community Transmission, Multiple Virus Lineages and Spike Protein Mutation Associated with Higher Transmission and Pathogenicity	unknown	https://virological.org/t/sars-cov-2-genomes-from-nigeria-reveal-community-transmission-multiple-virus-lineages-and-spike-protein-mutation-associated-with-higher-transmission-and-pathogenicity/494	Nigeria/OG007-CV22/2020,Nigeria/OY045A-CV35/2020,Nigeria/OS016-CV3/2020,Nigeria/OY008-CV29/2020
Kassela K. et al	13	Dominant and rare SARS-Cov2 variants responsible for the COVID-19 pandemic in Athens, Greece.	unknown	https://dx.doi.org/10.1101/2020.06.03.20121236	Greece/53/2020,Greece/146/2020,Greece/52_37266/2020,Greece/144/2020,Greece/220_35357/2020,Greece/42_36236/2020,Greece/56_37161/2020,Greece/204_33112/2020,Greece/243_32202/2020,Greece/244_32204/2020,Greece/212_34023/2020,Greece/209_33926/2020,Greece/151/2020
Yan Li et al	4	unknown	unknown	unknown	Jamaica/JM-CDC-6365/2020,Jamaica/JM-CDC-4376/2020,Jamaica/JM-CDC-6603/2020,Jamaica/JM-CDC-7286/2020
Kuenyoul Park et al	4	unknown	unknown	unknown	SouthKorea/A6/2020,SouthKorea/S5/2020,SouthKorea/A5/2020,SouthKorea/S4/2020
Michael Carr et al	111	unknown	unknown	unknown	Ireland/CE-NVRL-AIIDV1105v7/2020,Ireland/WX-NVRL-AIIDV0434v1/2020,Ireland/D-NVRL-71IRL15701/2020,Ireland/D-NVRL-20IRL43412/2020,Ireland/D-NVRL-20IRL43998/2020,Ireland/KE-NVRL-71IRL72426/2020,Ireland/D-NVRL-71IRL86828/2020,Ireland/KE-NVRL-71IRL87566/2020,Ireland/D-NVRL-20IRL47314/2020,Ireland/LS-NVRL-71IRL81151/2020,Ireland/OY-NVRL-71IRL94548/2020,Ireland/KE-NVRL-71IRL94983/2020,Ireland/MO-NVRL-79…
Neta Zuckerman et al	38	unknown	unknown	unknown	Israel/CVL-n3681/2020,Israel/CVL-n2775/2020,Israel/CVL-330ngs/2020,Israel/CVL-689ngs/2020,Israel/CVL-n2888/2020,Israel/CVL-n4414/2020,Israel/CVL-46695/2020,Israel/CVL-n4109/2020,Israel/CVL-n3767/2020,Israel/CVL-s2064/2020,Israel/CVL-s2057/2020,Israel/CVL-s2049/2020,Israel/CVL-n896/2020,Israel/CVL-n2494/2020,Israel/CVL-n-7154/2020,Israel/CVL-n-5939/2020,Israel/CVL1198/2020,Israel/CVL-n26496/2020,I…
Kate Reddington et al	6	unknown	unknown	unknown	Ireland/D-20G32665/2020,Ireland/KE-20G31506/2020,Ireland/D-20G31513/2020,Ireland/D-20G41962/2020,Ireland/D-20G31679/2020,Ireland/G-20G31487/2020
Kowalski et al	35	unknown	unknown	unknown	Poland/PL_MCB_7/2020,Poland/PL_MCB_37/2020,Poland/PL_MCB_5/2020,Poland/PL_MCB_8/2020,Poland/PL_MCB_10/2020,Poland/PL_MCB_38/2020,Poland/PL_MCB_9/2020,Poland/PL_MCB_44/2020,Poland/PL_MCB_27/2020,Poland/PL_MCB_26/2020,Poland/PL_MCB_23/2020,Poland/PL_MCB_25/2020,Poland/PL_MCB_20/2020,Poland/PL_MCB_62/2020,Poland/PL_MCB_97/2020,Poland/PL_MCB_88/2020,Poland/PL_MCB_70/2020,Poland/PL_MCB_90/2020,Poland/…
João Costa et al	7	unknown	unknown	unknown	Portugal/IGC00009/2020,Portugal/IGC2885/2020,Portugal/IGC3559/2020,Portugal/IGC3555/2020,Portugal/IGC3482/2020,Portugal/IGC3632/2020,Portugal/IGC3646/2020
Jun Li et al	2	unknown	unknown	unknown	Hangzhou/HZCDC7019/2020,Hangzhou/HZCDC0001/2020
Huey-Pin Tsai et al	1	unknown	unknown	unknown	Taiwan/NCKUH-008/2020
Xiaoyun Ren et al	78	unknown	unknown	unknown	NewZealand/20VR3176/2020,NewZealand/20VR3177/2020,NewZealand/20VR2052/2020,NewZealand/20CV0152/2020,NewZealand/20VR3755/2020,NewZealand/20VR3759/2020,NewZealand/20CV0401/2020,NewZealand/20CV0409/2020,NewZealand/20CV0408/2020,NewZealand/20CV0410/2020,NewZealand/20CV0398/2020,NewZealand/20CV0414/2020,NewZealand/20CV0415/2020,NewZealand/20CV0366/2020,NewZealand/20CV0654/2020,NewZealand/20CV0596/2020…
Joyce M. Ngoi et al	3	unknown	unknown	unknown	Ghana/2230_S4/2020,Ghana/1659_S14/2020,Ghana/2914_S8/2020
Gao et al	2	unknown	unknown	unknown	Zhejiang/OS5/2020,Zhejiang/OS4/2020
Adam Meijer et al	71	unknown	unknown	unknown	Netherlands/NH-RIVM-10253/2020,Netherlands/NH-RIVM-10182/2020,Curacao/CW-RIVM-10308/2020,Curacao/CW-RIVM-10309/2020,Curacao/CW-RIVM-10093/2020,Curacao/CW-RIVM-10092/2020,Curacao/CW-RIVM-10094/2020,Netherlands/NoordBrabant_10003/2020,Netherlands/Utrecht_10036/2020,Netherlands/NoordBrabant_10045/2020,Netherlands/ZH-RIVM-20453/2020,Netherlands/UT-RIVM-20769/2020,Netherlands/NH-RIVM-10394/2020,Nether…
Prameet M. Sheth et al	5	unknown	unknown	unknown	Canada/ON-OICR-SLB2823/2020,Canada/ON-OICR-SLB2867/2020,Canada/ON-OICR-SLB2866/2020,Canada/ON-OICR-SLB2865/2020,Canada/ON-OICR-SLB2869/2020
Lukasz Rabalski et al	29	unknown	unknown	unknown	Poland/Pom1/2020,Poland/Pomorskie_MWB_29/2021,Poland/Pomorskie_MWB_1/2020,Poland/Pomorskie_MWB_60/2020,Poland/Pom5/2020,Poland/Pom13/2020,Poland/Pom8/2020,Poland/Pom9/2020,Poland/Pom3/2020,Poland/Pomorskie_MWB_52/2021,Poland/Pomorskie_MWB_68/2021,Poland/Pomorskie_MWB_18/2021,Poland/Pomorskie_MWB_11/2021,Poland/Pomorskie_MWB_50/2021,Poland/Pomorskie_MWB_8/2021,Poland/Pomorskie_MWB_64/2021,Poland/P…
Nguyễn Thanh Long et al	1	unknown	unknown	unknown	Vietnam/PIHCM-503/2020
Hege Vangstein Aamot et al	12	unknown	unknown	unknown	Norway/CS-24/2020,Norway/CS-26/2020,Norway/CS-03/2020,Norway/CS-10/2020,Norway/CS-09/2020,Norway/CS-23/2020,Norway/CS-27/2020,Norway/CS-04/2020,Norway/CS-07/2020,Norway/CS-28/2020,Norway/CS-29/2020,Norway/CS-02/2020
Jaqueline Goes de Jesus et al	2	First cases of coronavirus disease (COVID-19) in Brazil, South America	unknown	https://virological.org/t/first-cases-of-coronavirus-disease-covid-19-in-brazil-south-america-2-genomes-3rd-march-2020/409	Brazil/SP-02/2020,Brazil/SP-01/2020
Soares da Silva et al	9	unknown	unknown	unknown	Timor-Leste/TL25/2020,Timor-Leste/TL05/2020,Timor-Leste/TL16/2020,Timor-Leste/TL17/2020,Timor-Leste/TL23/2020,Timor-Leste/TL18/2020,Timor-Leste/TL07/2020,Timor-Leste/TL22/2020,Timor-Leste/TL21/2020
Maciej Grzybek et al	4	unknown	unknown	unknown	Poland/1111112/2020,Poland/1109500/2020,Poland/1134056/2020,Poland/1132916/2020
Anke Wienecke-Baldacchino et al	164	unknown	unknown	unknown	Luxembourg/LNS7841004/2020,Luxembourg/LNS0641910/2020,Luxembourg/LNS3694003/2020,Luxembourg/LNS0751416/2020,Luxembourg/LNS4978035/2020,Luxembourg/LNS7680363/2020,Luxembourg/LNS1819970/2020,Luxembourg/LNS6762167/2020,Luxembourg/LNS7132932/2020,Luxembourg/LNS9645392/2021,Luxembourg/LNS3450103/2020,Luxembourg/LNS1916011/2020,Luxembourg/LNS9941347/2020,Luxembourg/LNS9122266/2020,Luxembourg/LNS9151332…
Carolina M Voloch et al	26	unknown	unknown	unknown	Brazil/RJ-00334/2020,Brazil/RJ-00474/2020,Brazil/RJ-00475/2020,Brazil/RJ-00476/2020,Brazil/RJ-00477/2020,Brazil/RJ-00495/2020,Brazil/RJ-00488/2020,Brazil/RJ-00478/2020,Brazil/RJ-00487/2020,Brazil/RJ-00337/2020,Brazil/RJ-00482/2020,Brazil/RJ-00524/2020,Brazil/RJ-00311/2020,Brazil/RJ-00346/2020,Brazil/RJ-00500/2020,Brazil/RJ-00439/2020,Brazil/RJ-00526/2020,Brazil/RJ-00469/2020,Brazil/RJ-00472/2020,…
Calum Walsh et al	12	unknown	unknown	unknown	Ireland/D-NVRL-MPS20970/2020,Ireland/D-NVRL-MPC46630/2020,Ireland/D-NVRL-MPF90668/2020,Ireland/D-NVRL-MPJ54572/2020,Ireland/D-NVRL-MPL85584/2020,Ireland/G-NVRL-MPF73373/2020,Ireland/G-NVRL-MPB77121/2020,Ireland/G-NVRL-MPW79025/2020,Ireland/G-NVRL-MPT13402/2020,Ireland/G-NVRL-MPH77761/2020,Ireland/LK-NVRL-MPL24200/2020,Ireland/D-NVRL-MPW25565/2020
Kelvin K.W. To et al	19	unknown	unknown	unknown	HongKong/HKU-200723-029/2020,HongKong/HKU-200723-093/2020,HongKong/HKU-200723-017/2020,HongKong/HKU-200723-084/2020,HongKong/HKU-200723-105/2020,HongKong/HKU-200723-060/2020,HongKong/HKU-200723-053/2020,HongKong/HKU-200723-103/2020,HongKong/HKU-200723-075/2020,HongKong/HKU-200723-003/2020,HongKong/HKU-200723-035/2020,HongKong/HKU-200723-106/2020,HongKong/HKU-200723-109/2020,HongKong/HKU-200723-10…
Borges et al et al	108	unknown	unknown	unknown	Portugal/PT0323/2020,Portugal/PT1047/2020,Portugal/PT1639/2020,Portugal/PT1791/2020,Portugal/PT1657/2020,Portugal/PT2042/2020,Portugal/PT1943/2020,Portugal/PT2080/2020,Portugal/PT1789/2020,Portugal/PT2207/2020,Portugal/PT2128/2020,Portugal/PT1130/2020,Portugal/PT0265/2020,Portugal/PT0547/2020,Portugal/PT0562/2020,Portugal/PT0781/2020,Portugal/PT0234/2020,Portugal/PT0482/2020,Portugal/PT0769a/2020…
Son Nguyen et al. et al	6	unknown	unknown	unknown	Australia/QLD1272/2020,Australia/QLD1206/2020,Australia/QLD1129/2020,Australia/QLD1249/2020,Australia/QLD1148/2020,Australia/QLD1486/2020
Sandrine Moreira et al	24	unknown	unknown	unknown	Canada/QC-LSPQ-L00235907/2020,Canada/QC-HSE-0084066933/2020,Canada/QC-LSPQ-L00239255/2020,Canada/QC-LSPQ-L00238803/2020,Canada/Qc-JEW-R0080201/2020,Canada/Qc-JEW-Q9051883/2020,Canada/Qc-CHUM-2013400470A/2020,Canada/Qc-JEW-Q9131619/2020,Canada/Qc-JEW-R0042153/2020,Canada/Qc-JEW-Q9201272/2020,Canada/Qc-JEW-Q9142130/2020,Canada/Qc-JEW-Q9142032/2020,Canada/Qc-JEW-Q9161922/2020,Canada/Qc-CHUM-20152013…
Sam Haldenby et al A	5	unknown	unknown	unknown	England/LIVE-A7399/2020,England/LIVE-A58BA/2020,England/LIVE-A4912/2020,England/LIVE-A510A/2020,England/LIVE-A3DCC/2020
Samo Zakotnik et al	10	unknown	unknown	unknown	Slovenia/4815/2020,Slovenia/7175/2020,Slovenia/5028/2020,Slovenia/7360/2020,Slovenia/7213/2020,Slovenia/4584/2020,Slovenia/4265/2020,Slovenia/5775/2020,Slovenia/2209/2020,Slovenia/1821/2020
Krista Queen et al B	4	unknown	unknown	unknown	Jamaica/JM-CDC-0078/2020,USA/CA-CDC-8/2020,USA/CA-CDC-9/2020,Jamaica/JM-CDC-6729/2020
Elias Dahdouh et al	1	Phylodynamics of SARS-CoV-2 transmission in Spain	unknown	https://dx.doi.org/10.1101/2020.04.20.050039	Spain/MD-HLP-LP14-3/2020
Eduardo Juscamayta Lopez et al	23	unknown	unknown	unknown	Peru/LIM-INS-150/2020,Peru/CAL-INS-103/2020,Peru/LIM-INS-091/2020,Peru/LIM-INS-101/2020,Peru/LIM-INS-090/2020,Peru/LIM-INS-123/2020,Peru/JUN-INS-131/2020,Peru/LIM-INS-118/2020,Peru/LIM-INS-139/2020,Peru/LIM-INS-157/2020,Peru/LIM-INS-110/2020,Peru/LIM-INS-138/2020,Peru/LIM-INS-130/2020,Peru/LIM-INS-111/2020,Peru/LIM-INS-121/2020,Peru/ICA-INS-109/2020,Peru/ICA-INS-107/2020,Peru/LIM-INS-099/2020,Per…
Butler et al	1	unknown	unknown	unknown	USA/NY-WCM-0663-1-P/2020
Nabaes Jodar et al A	11	unknown	unknown	unknown	Argentina/PAIS-A0222/2020,Argentina/PAIS-A0008/2020,Argentina/PAIS-A0074/2020,Argentina/PAIS-A0060/2020,Argentina/PAIS-A0104/2020,Argentina/PAIS-A0139/2020,Argentina/PAIS-A0147/2020,Argentina/PAIS-A0182/2020,Argentina/PAIS-A0194/2020,Argentina/PAIS-A0259/2020,Argentina/PAIS-A0022/2020
Markus Antwerpen et al	3	unknown	unknown	unknown	Germany/BY-IMB02204/2020,Germany/BY-IMB00331/2020,Germany/BY-IMB00234/2020
Dave J. Baker et al A	3	Preliminary analysis of SARS-CoV-2 importation & establishment of UK transmission lineages	unknown	https://virological.org/t/preliminary-analysis-of-sars-cov-2-importation-establishment-of-uk-transmission-lineages/507	England/NORW-EAC35/2020,England/NORW-EAC08/2020,England/NORW-EB5EE/2020
Matt Storey et al B	9	unknown	unknown	unknown	NewZealand/20VR1799/2020,NewZealand/20VR1928/2020,NewZealand/20VR1831/2020,NewZealand/20VR2022/2020,NewZealand/20VR2035/2020,NewZealand/20VR1796/2020,NewZealand/20VR1278/2020,NewZealand/20VR2065/2020,NewZealand/20VR2085/2020
Ranjit Sah et al	1	Insights into The Codon Usage Bias of 13 Severe Acute Respiratory Syndrome Coronavirus 2 (SARS-CoV-2) Isolates from Different Geo-locations	unknown	http://biorxiv.org/lookup/doi/10.1101/2020.04.01.019463	Nepal/61/2020
David Perera et al	20	unknown	unknown	unknown	Malaysia/UNIMAS-M3482/2020,Malaysia/UNIMAS-2304/2020,Malaysia/UNIMAS-C122/2020,Malaysia/UNIMAS-C121/2020,Malaysia/UNIMAS-14960/2020,Malaysia/UNIMAS-M4061/2020,Malaysia/UNIMAS-M0872/2020,Malaysia/UNIMAS-0298/2020,Malaysia/UNIMAS-11942/2020,Malaysia/UNIMAS-15288/2020,Malaysia/UNIMAS-15710/2020,Malaysia/UNIMAS-15755/2020,Malaysia/UNIMAS-B022/2020,Malaysia/UNIMAS-15783/2020,Malaysia/UNIMAS-B074/2020,…
Samira Al-Mahruqi et al	7	unknown	unknown	unknown	Oman/RESP-20-B-6588/2020,Oman/B-2106/2020,Oman/RESP-20-4943/2020,Oman/RESP-20-4941/2020,Oman/B-2110/2020,Oman/B-3123/2020,Oman/8600/2020
Angelov et al. et al	3	unknown	unknown	unknown	Germany/BW-UT-004/2020,Germany/BW-UT-005/2020,Germany/BW-UT-002/2020
Caly L. et al B	14	unknown	unknown	unknown	Australia/SA04/2020,Australia/SA03/2020,Australia/SA01/2020,Australia/SA02/2020,Australia/VIC1386/2020,Australia/VIC2137/2020,Australia/VIC2260/2020,Australia/VIC2393/2020,Australia/VIC1897/2020,Australia/VIC1896/2020,Australia/VIC2108/2020,Australia/VIC3604/2020,Australia/VIC18081/2021,Australia/VIC18082/2021
Lex Leong et al	11	unknown	unknown	unknown	Australia/SAP305/2020,Australia/SAP214/2020,Australia/SAP097/2020,Australia/SAP493/2020,Australia/SAP433/2020,Australia/SAP553/2020,Australia/SAP565/2020,Australia/SAP244/2020,Australia/SAP226/2020,Australia/SAP517/2020,Australia/SAP602/2020
Beard et al	1	unknown	unknown	unknown	Australia/VPRL014/2020
Zhang et al	1	A new coronavirus associated with human respiratory disease in China	unknown	https://dx.doi.org/10.1038/s41586-020-2008-3	Wuhan/Hu-1/2019
Rima R Prasetya et al	1	unknown	unknown	unknown	Indonesia/JI-ITD-3101NT/2020
Ji-Rong Yang et al C	4	unknown	unknown	unknown	Taiwan/5/2020,Taiwan/8/2020,Taiwan/812/2021,Taiwan/225/2020
Nurdyana Abdul Rahman et al	9	unknown	unknown	unknown	Singapore/1nan/2020,Singapore/2nan/2020,Singapore/550/2020,Singapore/780/2020,Singapore/316/2020,Singapore/538/2020,Singapore/318/2020,Singapore/775/2020,Singapore/1110nan/2020
Danielle E Anderson et al	3	Discovery of a 382-nt deletion during the early evolution of SARS-CoV-2	unknown	https://dx.doi.org/doi/10.1101/2020.03.11.987222	Singapore/2/2020,Singapore/6/2020,Singapore/3/2020
Alan K.L. Tsang et al	19	unknown	unknown	unknown	HongKong/VB20017970-2/2020,HongKong/CM20000368/2020,HongKong/CM20000444/2020,HongKong/CM20000221/2020,HongKong/VM20108924/2020,HongKong/CM20000494/2020,HongKong/VB20275039/2020,env/HongKong/VN20001008/2020,HongKong/VM20192019/2020,HongKong/CM20000418/2020,HongKong/VM20005737-2/2020,HongKong/VM20008964-2/2020,HongKong/VM20149166/2020,HongKong/VM20106394/2020,HongKong/VB20175873/2020,HongKong/VM201…
Nguyen et al	1	unknown	unknown	unknown	Vietnam/19-02S/2020
Cao et al	1	Insights into The Codon Usage Bias of 13 Severe Acute Respiratory Syndrome Coronavirus 2 (SARS-CoV-2) Isolates from Different Geo-locations	unknown	http://biorxiv.org/lookup/doi/10.1101/2020.04.01.019463	Vietnam/19-01S/2020
Bin Fang et al	2	Genome-wide data inferring the evolution and population demography of the novel pneumonia coronavirus (SARS-CoV-2)	unknown	https://dx.doi.org/10.1101/2020.03.04.976662	Wuhan/HBCDC-HB-03/2019,Wuhan/HBCDC-HB-06/2020
Lili Ren et al	1	Genomic diversity of SARS-CoV-2 in Coronavirus Disease 2019 patients	unknown	https://dx.doi.org/10.1093/cid/ciaa203/5780800	Wuhan/IPBCAMS-WH-04/2019
Chen et al	1	SARS-CoV-2 exhibits intra-host genomic plasticity and low-frequency polymorphic quasispecies	unknown	http://biorxiv.org/lookup/doi/10.1101/2020.03.27.009480	Wuhan/WHU02/2020
Pilailuk et al B	1	Early transmission patterns of coronavirus disease 2019 (COVID-19) in travellers from Wuhan to Thailand, January 2020	unknown	https://dx.doi.org/10.2807/1560-7917.ES.2020.25.8.2000097	Thailand/74/2020
Dominic N.C. Tsang et al	1	unknown	unknown	unknown	HongKong/VB20026565-2/2020
Chisha Sikazwe et al	2	unknown	unknown	unknown	Australia/WA11/2020,Australia/WA34/2020
Javed et al	1	Insights into The Codon Usage Bias of 13 Severe Acute Respiratory Syndrome Coronavirus 2 (SARS-CoV-2) Isolates from Different Geo-locations	unknown	http://biorxiv.org/lookup/doi/10.1101/2020.04.01.019463	Pakistan/Gilgit1/2020
Sirous Zeinali et al	1	unknown	unknown	unknown	Iran/KHGRC-1.1-IPI-8206/2020
Abu-Ali et al	1	unknown	unknown	unknown	Iraq/BAS2/2020
Tsuyoshi Sekizuka et al D	3	Haplotype networks of SARS-CoV-2 infections in the Diamond Princess cruise ship outbreak	unknown	https://dx.doi.org/10.1101/2020.03.23.20041970	Japan/DP0274/2020,Japan/DP0804/2020,Japan/DP0827/2020
Takayuki Murata et al	4	unknown	unknown	unknown	Japan/FHU-CS84-0222/2020,Japan/FHU-CS29-0221/2020,Japan/FHU-CS56-0221/2020,Japan/FHU-CS27-0221/2020
Inbar Cohen-Gihon et al	1	Full genome viral sequences inform patterns of SARS-CoV-2 spread into and within Israel	unknown	https://dx.doi.org/10.1101/2020.05.21.20104521	Israel/ISR_JP0320/2020
Allam M et al	2	unknown	unknown	unknown	SouthAfrica/R09103/2020,SouthAfrica/LR00032/2020
Ma. Angelica Tujan et al	1	unknown	unknown	unknown	Philippines/PH-RITM-0020/2020
Sujay Krishna Maity et al	14	unknown	unknown	unknown	India/WB-IICB-020/2020,India/WB-IICB-005/2020,India/WB-IICB-034/2020,India/WB-IICB-009/2020,India/WB-IICB-033/2020,India/WB-IICB-029/2020,India/WB-IICB-008/2020,India/WB-IICB-012/2020,India/WB-IICB-036/2020,India/WB-IICB-032/2020,India/WB-IICB-035/2020,India/WB-IICB-038/2020,India/WB-IICB-037/2020,India/WB-IICB-031/2020
Medado et al	3	unknown	unknown	unknown	Philippines/RITM-03/2020,Philippines/RITM-07/2020,Philippines/RITM-05/2020
Carlo M. Lapid et al	5	unknown	unknown	unknown	Philippines/PGC04/2020,Philippines/PGC03/2020,Philippines/PGC01/2020,Philippines/PGC02/2020,Philippines/PGC06/2020
Logan Voegtly et al	2	unknown	unknown	unknown	Guam/GU_NHG_01/2020,Guam/GU_NHG_03/2020
Ali et al	1	unknown	unknown	unknown	Pakistan/KP-RMI-01/2020
Mak Tze Minn et al	10	unknown	unknown	unknown	Brunei/1/2020,Brunei/2/2020,Brunei/3/2020,Brunei/5/2020,Brunei/4/2020,Singapore/91/2020,Singapore/88/2020,Singapore/87/2020,Singapore/116/2020,Singapore/137/2020
Mohd Zaki Salleh et al	1	unknown	unknown	unknown	Malaysia/UiTM-2592/2020
Hidayat Trimarsanto et al	4	unknown	unknown	unknown	Indonesia/SA-EIJK53/2020,Indonesia/SA-EIJK54/2020,Indonesia/JB-EIJK84/2020,Indonesia/JB-EIJK82/2020
Gunadi et al	7	unknown	unknown	unknown	Indonesia/JT-UGM-47964/2020,Indonesia/YO-UGM-200927/2020,Indonesia/YO-UGM-48651/2020,Indonesia/YO-UGM-00061/2020,Indonesia/YO-UGM-10013/2020,Indonesia/JT-UGM-47906/2020,Indonesia/YO-UGM-107727/2020
Voegtly et al	1	unknown	unknown	unknown	Guam/GU-NHG-02/2020
Masahiro Suzuki et al	1	unknown	unknown	unknown	Japan/FHU-Cor529/2020
Christian Ranaivoson et al	5	unknown	unknown	unknown	Madagascar/VIRO-2722/2020,Madagascar/VIRO-2728/2020,Madagascar/IP-01861/2020,Madagascar/VIRO-33698/2020,Madagascar/VIRO-5815/2020
Hangping Yao et al	2	Spread of SARS-CoV-2 in the Icelandic Population	unknown	https://dx.doi.org/10.1056/NEJMoa2006100	Hangzhou/ZJU-04/2020,Hangzhou/ZJU-05/2020
Jianjun Chen et al	1	unknown	unknown	unknown	Wuhan/0126-C47/2020
Yanjun Zhang et al	1	unknown	unknown	unknown	Zhejiang/WZ-02/2020
Bosheng Li et al	1	unknown	unknown	unknown	Guangdong/20SF665/2020
Xianding Deng et al A	1	unknown	unknown	unknown	USA/CA-SCCPHD-UC101/2020
Ivars Silamiķelis et al	98	unknown	unknown	unknown	Latvia/02/2020,Latvia/03/2020,Latvia/044/2020,Latvia/046/2020,Latvia/096/2020,Latvia/070/2020,Latvia/129/2020,Latvia/215/2020,Latvia/130/2020,Latvia/227/2020,Latvia/157/2020,Latvia/213/2020,Latvia/214/2020,Latvia/203/2020,Latvia/182/2020,Latvia/189/2020,Latvia/09/2020,Latvia/023/2020,Latvia/019/2020,Latvia/027/2020,Latvia/08/2020,Latvia/01/2020,Latvia/010/2020,Latvia/097/2020,Latvia/115/2020,Latv…
JianXiong Li et al	2	unknown	unknown	unknown	Shangrao/JX1215/2020,Shangrao/JX1178/2020
Yanqun Wang et al	2	unknown	unknown	unknown	Guangzhou/GZMU0035/2020,Guangzhou/GZMU0010/2020
Baowen Du et al	3	unknown	unknown	unknown	Wuhan/HB-WH3-170/2020,Wuhan/HB-WH6-244/2020,Wuhan/HB-WH4-207/2020
Jing Lu et al	1	Genomic Epidemiology of SARS-CoV-2 in Guangdong Province, China	unknown	https://dx.doi.org/10.1016/j.cell.2020.04.023	Guangdong/GDSZ202008-P0020/2020
Xianding Deng et al B	1	Genomic surveillance reveals multiple introductions of SARS-CoV-2 into Northern California	unknown	https://dx.doi.org/10.1126/science.abb9263	USA/CA-CDPH-UC4/2020
CDPH IDLB COVIDNet et al	1	unknown	unknown	unknown	USA/CA-CDPH016/2020
Erdem Şahin et al	11	unknown	unknown	unknown	Turkey/Ankara_33508/2020,Turkey/Ankara_GUMV_31394/2020,Turkey/Ankara_GUMV_22790/2020,Turkey/Ankara_GUMV_22731/2020,Turkey/Ankara_GUMV_42541/2020,Turkey/Ankara_GUMV_25210/2020,Turkey/Ankara_GUMV_37230/2020,Turkey/Ankara_GUMV_28458/2020,Turkey/GUMV_36208/2020,Turkey/Ankara_GUMV_41954/2020,Turkey/Ankara_GUMV_18121/2020
Siu et al	24	unknown	unknown	unknown	HongKong/HKPU-0569/2020,HongKong/HKPU-0157/2020,HongKong/HKPU-5119/2020,HongKong/HKPU-5067/2020,HongKong/HKPU-5068/2020,HongKong/HKPU-5138/2020,HongKong/HKPU-5010/2020,HongKong/HKPU-5102/2020,HongKong/HKPU-5161/2020,HongKong/HKPU-5136/2020,HongKong/HKPU-4878/2020,HongKong/HKPU-5178/2020,HongKong/HKPU-1142/2020,HongKong/HKPU-4973/2020,HongKong/HKPU-5073/2020,HongKong/HKPU-1326/2020,HongKong/HKPU-1…
Karl Kashofer et al	1	unknown	unknown	unknown	Austria/Graz-MUG20/2020
Helena Kovaříková et al	24	unknown	unknown	unknown	CzechRepublic/FNHK-703/2020,CzechRepublic/FNHK-22001/2020,CzechRepublic/FNHK-080/2020,CzechRepublic/FNHK-171/2020,CzechRepublic/FNHK-19701/2020,CzechRepublic/FNHK-12101/2020,CzechRepublic/FNHK-03701/2020,CzechRepublic/FNHK-03901/2020,CzechRepublic/FNHK-12102/2020,CzechRepublic/FNHK-04803/2020,CzechRepublic/FNHK-191/2020,CzechRepublic/FNHK-181/2020,CzechRepublic/FNHK-059/2020,CzechRepublic/FNHK-06…
Giandhari J et al A	256	unknown	unknown	unknown	SouthAfrica/KRISP-0001/2020,SouthAfrica/KRISP-0131/2020,SouthAfrica/KRISP-0144/2020,SouthAfrica/KRISP-0370/2020,SouthAfrica/KRISP-0375/2020,SouthAfrica/KRISP-K003550/2020,SouthAfrica/KRISP-K002752/2020,SouthAfrica/KRISP-K002887/2020,SouthAfrica/KRISP-K002891/2020,SouthAfrica/KRISP-0300/2020,SouthAfrica/KRISP-K002609/2020,SouthAfrica/KRISP-K002656/2020,SouthAfrica/KRISP-0041/2020,SouthAfrica/KRISP…
Esther Viedma et al	1	unknown	unknown	unknown	Spain/MD-H12-H12-2309/2020
Tony Wawina-Bokalanga et al	101	unknown	unknown	unknown	Belgium/rega-0617913/2020,Belgium/rega-0629702/2020,Belgium/Rega-0319265/2020,Belgium/rega-1510/2020,Belgium/rega-1511/2020,Belgium/rega-09231005/2020,Belgium/rega-09241242/2020,Belgium/rega-10191129/2020,Belgium/rega-0916980/2020,Belgium/rega-1458/2020,Belgium/rega-10141395/2020,Belgium/rega-10141396/2020,Belgium/rega-09211061/2020,Belgium/rega-10151115/2020,Belgium/rega-10181087/2020,Belgium/re…
Pramod Kumar# et al	2	Integrated genomic view of SARS-CoV-2 in India	unknown	https://dx.doi.org/10.1101/2020.06.04.128751	India/MP-NCDC-4879/2020,India/MP-NCDC-4444/2020
Aleksandra Milewska et al	1	unknown	unknown	unknown	Poland/PL_P1/2020
Ortwin Adams et al	7	Genetic structure of SARS-CoV-2 in Western Germany reflects clonal superspreading and multiple independent introduction events	unknown	https://dx.doi.org/10.1101/2020.04.25.20079517	Germany/NW-HHU-09/2020,Germany/NW-HHU-10/2020,Germany/NW-HHU-04/2020,Germany/NW-HHU-07/2020,Germany/NW-HHU-05/2020,Germany/NW-HHU-02-1/2020,Germany/NW-HHU-03/2020
Alexandra Popa et al A	31	unknown	unknown	unknown	Austria/CeMM0142/2020,Austria/CeMM0797/2020,Austria/CeMM0794/2020,Austria/CeMM0331/2020,Austria/CeMM0912/2020,Austria/CeMM0673/2020,Austria/CeMM0685/2020,Austria/CeMM0777/2020,Austria/CeMM0708/2020,Austria/CeMM0826/2020,Austria/CeMM0829/2020,Austria/CeMM0780/2020,Austria/CeMM0831/2020,Austria/CeMM0768/2020,Austria/CeMM0767/2020,Austria/CeMM1078/2020,Austria/CeMM0732/2020,Austria/CeMM0745/2020,Aus…
Alexandra Popa et al B	23	Mutational dynamics and transmission properties of SARS-CoV-2 superspreading events in Austria	unknown	https://www.biorxiv.org/content/10.1101/2020.07.15.204339v1	Austria/CeMM0002/2020,Austria/CeMM0248/2020,Austria/CeMM0553/2020,Austria/CeMM0025/2020,Austria/CeMM0376/2020,Austria/CeMM0028/2020,Austria/CeMM0116/2020,Austria/CeMM0139/2020,Austria/CeMM0133/2020,Austria/CeMM0117/2020,Austria/CeMM0628/2020,Austria/CeMM0058/2020,Austria/CeMM0053/2020,Austria/CeMM0195/2020,Austria/CeMM0003/2020,Austria/CeMM0143/2020,Austria/CeMM0147/2020,Austria/CeMM0146/2020,Aus…
Ndongo Dia et al	29	unknown	unknown	unknown	Senegal/306/2020,Senegal/83403/2020,Senegal/315/2020,Senegal/6481/2020,Senegal/139/2020,Senegal/3331/2020,Senegal/5986/2020,Senegal/6626/2020,Senegal/1683/2020,Senegal/026/2020,Senegal/003/2020,Senegal/016/2020,Senegal/020/2020,Senegal/55703/2020,Senegal/68488/2020,Senegal/6597/2020,Senegal/9068/2020,Senegal/63728/2020,Senegal/9821/2020,Senegal/1749/2020,Senegal/66443/2020,Senegal/68525/2020,Sene…
Ivan Ivanov et al	15	unknown	unknown	unknown	Bulgaria/15/2020,Bulgaria/36/2020,Bulgaria/41/2020,Bulgaria/40/2020,Bulgaria/17/2020,Bulgaria/23/2020,Bulgaria/21/2020,Bulgaria/37/2020,Bulgaria/06/2020,Bulgaria/24/2020,Bulgaria/34/2020,Bulgaria/10/2020,Bulgaria/18/2020,Bulgaria/16/2020,Bulgaria/27/2020
Pramod Kumar et al	1	Integrated genomic view of SARS-CoV-2 in India	unknown	https://dx.doi.org/10.1101/2020.06.04.128751	India/DL-NCDC-02157/2020
Amanda Ooi et al	2	unknown	unknown	unknown	SaudiArabia/KAUST-MAKKAH1520/2020,SaudiArabia/KAUST-MAKKAH1504/2020
Sachin Chalapati et al	3	unknown	unknown	unknown	Ireland/TA-NVRL-20G31940/2020,Ireland/KY-NVRL-20G35628/2020,Ireland/MH-NVRL-20G35418/2020
Ivan-Christian Kurolt et al	5	unknown	unknown	unknown	Croatia/1761_Dubrovnik/2020,Croatia/1146_Split/2020,Croatia/297_Varazdin/2020,Croatia/592_Osijek/2020,Croatia/1560_Split/2020
Chitra Pattabiraman et al A	13	unknown	unknown	unknown	India/KA-nimh-0116-2/2020,India/KA-NIMH-SEQ-65/2021,India/KA-NIMH-SEQ-56/2020,India/KA-NIMH-SEQ-79/2021,India/KA-NIMH-SEQ-75/2021,India/KA-NIMH-SEQ-70/2021,India/KA-NIMH-SEQ-78/2021,India/KA-NIMH-SEQ-72/2021,India/KA-NIMH-SEQ-76/2021,India/KA-NIMH-SEQ-9/2020,India/KA-NIMH-SEQ-13/2020,India/KA-NIMH-SEQ-60/2020,India/KA-NIMH-SEQ-49/2020
Sona Pekova et al	5	unknown	unknown	unknown	CzechRepublic/Tilia-09/2020,CzechRepublic/Tilia-08/2020,CzechRepublic/Tilia-10/2020,CzechRepublic/Tilia-05/2020,CzechRepublic/Tilia-12/2021
Lars Steinbrück et al	2	unknown	unknown	unknown	Germany/NI-IOV-60139700/2020,Germany/NI-IOV-60142071/2020
Madlen Stange et al	46	unknown	unknown	unknown	Switzerland/AG-42216512/2020,Switzerland/BS-42216240/2020,Switzerland/BS-42398573/2020,Switzerland/BS-42398551/2020,Switzerland/BL-UHB-65238458/2020,Switzerland/BL-42219090/2020,Switzerland/SO-UHB-42197247/2020,Switzerland/BS-UHB-42194519/2020,Switzerland/BL-UHB-42192815/2020,Switzerland/BS-42396265/2020,Switzerland/BL-42217630/2020,Switzerland/BS-42253394/2020,Switzerland/SO-UHB-42191589/2020,Sw…
Janine Michel et al	1	unknown	unknown	unknown	Germany/BE-RKI-Z-0007/2020
Kanika Bansal et al	1	unknown	unknown	unknown	India/HR-IMT-BZ101/2020
Daryl Domman et al	3	unknown	unknown	unknown	USA/WY-UNM-00141/2020,USA/WY-UNM-00137/2020,USA/NM-UNM-00845/2020
Erik A Karlsson et al	1	Whole genome and phylogenetic analysis of two SARS-CoV-2 strains isolated in Italy in January and February 2020: additional clues on multiple introductions and further circulation in Europe	unknown	https://dx.doi.org/10.2807/1560-7917.ES.2020.25.13.2000305	Cambodia/0012/2020
David Nieuwenhuijse et al A	12	Rapid SARS-CoV-2 whole genome sequencing for informed public health decision making in the Netherlands	unknown	https://dx.doi.org/10.1038/s41591-020-0997-y	Netherlands/Oss_1363500/2020,Netherlands/Tilburg_1363354/2020,Netherlands/NoordBrabant_52/2020,Netherlands/NoordBrabant_44/2020,Netherlands/Houten_1363498/2020,Netherlands/Delft_1363424/2020,Netherlands/Diemen_1363454/2020,Netherlands/Berlicum_1363564/2020,Netherlands/NA_8/2020,Netherlands/Utrecht_15/2020,Netherlands/ZuidHolland_26/2020,Netherlands/Helmond_1363548/2020
Anna-Malin Linde et al	68	unknown	unknown	unknown	Sweden/20-08186/2020,Sweden/20-52657/2020,Sweden/20-53268/2020,Sweden/20-23685/2020,Sweden/20-53084/2020,Sweden/20-52765/2020,Sweden/20-09857/2020,Sweden/20-53195/2020,Sweden/20-53131/2020,Sweden/20-52645/2020,Sweden/20-23689/2020,Sweden/20-52418/2020,Sweden/20-52366/2020,Sweden/20-08951/2020,Sweden/20-52276/2020,Sweden/20-50147/2020,Sweden/20-08331/2020,Sweden/20-53085/2020,Sweden/20-52919/2020,…
Monika Slávikova et al	4	unknown	unknown	unknown	Slovakia/SK-BMC6/2020,Slovakia/SK-BMC1/2020,Slovakia/SK-BMC2/2020,Slovakia/SK-BMC5/2020
OH consortium et al	11	unknown	unknown	unknown	mink/Netherlands/NB-EMC-10-8/2020,mink/Netherlands/NB-EMC-8-20/2020,mink/Netherlands/NB-EMC-15-3/2020,mink/Netherlands/NB-EMC-15-11/2020,mink/Netherlands/NB-EMC-18-15/2020,mink/Netherlands/NB-EMC-15-7/2020,mink/Netherlands/NB-EMC-15-8/2020,mink/Netherlands/NB-EMC-19-12/2020,mink/Netherlands/NB-EMC-19-19/2020,mink/Netherlands/NB-EMC-19-1/2020,mink/Netherlands/NB-EMC-19-9/2020
Shiou-Hwei Yeh et al B	1	Insights into The Codon Usage Bias of 13 Severe Acute Respiratory Syndrome Coronavirus 2 (SARS-CoV-2) Isolates from Different Geo-locations	unknown	http://biorxiv.org/lookup/doi/10.1101/2020.04.01.019463	Taiwan/NTU02/2020
Shengyue Wang et al	1	unknown	unknown	unknown	Shanghai/SH0073/2020
Bal et al A	1	Molecular characterization of SARS-CoV-2 in the first COVID-19 cluster in France reveals an amino acid deletion in nsp2 (Asp268del)	unknown	https://dx.doi.org/10.1016/j.cmi.2020.03.020	France/ARA-739/2020
Rockett R et al	2	Revealing COVID-19 transmission in Australia by SARS-CoV-2 genome sequencing and agent-based modeling	unknown	https://www.nature.com/articles/s41591-020-1000-7	Australia/NSW10/2020,Australia/NSW08/2020
Timms V et al	1	Revealing COVID-19 transmission in Australia by SARS-CoV-2 genome sequencing and agent-based modeling	unknown	https://www.nature.com/articles/s41591-020-1000-7	Australia/NSW219/2020
Frilasita A Yudhaputri et al	16	unknown	unknown	unknown	Indonesia/JK-EIJK33/2020,Indonesia/JK-EIJK42/2020,Indonesia/JK-EIJK-40/2020,Indonesia/JB-EIJK41/2020,Indonesia/JK-EIJK37/2020,Indonesia/JK-EIJK22/2020,Indonesia/JK-EIJK25/2020,Indonesia/JK-EIJK34/2020,Indonesia/BT-EIJK36/2020,Indonesia/JK-EIJK29/2020,Indonesia/YO-EIJK08/2020,Indonesia/JK-EIJK-23/2020,Indonesia/JT-EIJK-10/2020,Indonesia/BT-EIJK81/2020,Indonesia/JB-EIJK74/2020,Indonesia/BT-EIJK75/2…
Edison Johar et al	7	unknown	unknown	unknown	Indonesia/JK-EIJK-07/2020,Indonesia/JK-EIJK-0317/2020,Indonesia/JK-EIJK-02/2020,Indonesia/JK-EIJK-03/2020,Indonesia/JK-EIJK60/2020,Indonesia/JB-EIJK58/2020,Indonesia/JB-EIJK70/2020
Razia Moorad et al	1	unknown	unknown	unknown	USA/NC-UNC-LCCC0033/2020
Wenjuan Zhang et al	1	unknown	unknown	unknown	USA/CA-CSMC288/2020
Siyuan Yang et al	1	unknown	unknown	unknown	Beijing/DT-travelNO01/2020
Tujan et al	1	unknown	unknown	unknown	Philippines/PH-RITM-0019/2020
Goletic et al	1	Phylogenetic pattern of SARS-CoV-2 from COVID-19 patients from Bosnia and Herzegovina: lessons learned to optimize future molecular and epidemiological approaches	unknown	https://dx.doi.org/10.1101/2020.06.19.160606	BosniaandHerzegovina/01-Livno/2020
S. Wesley Long et al	29	unknown	unknown	unknown	USA/TX-HMH-MCoV-11136/2020,USA/TX-HMH-MCoV-11107/2020,USA/TX-HMH-MCoV-11113/2020,USA/TX-HMH-MCoV-15300/2020,USA/TX-HMH-MCoV-19847/2020,USA/TX-HMH-MCoV-12206/2020,USA/TX-HMH-MCoV-9017/2020,USA/TX-HMH-MCoV-9982/2020,USA/TX-HMH-MCoV-12930/2020,USA/TX-HMH-MCoV-12623/2020,USA/TX-HMH-MCoV-12128/2020,USA/TX-HMH-MCoV-15850/2020,USA/TX-HMH-MCoV-16389/2020,USA/TX-HMH-MCoV-12639/2020,USA/TX-HMH-MCoV-12650/2…
Aghayev Agha Rza et al	8	unknown	unknown	unknown	Azerbaijan/Aghayev-01/2021,Azerbaijan/Aghayev-05/2021,Azerbaijan/Aghayev-08/2021,Azerbaijan/Aghayev-04/2021,Azerbaijan/Aghayev-02/2021,Azerbaijan/Aghayev-07/2021,Azerbaijan/Aghayev-06/2021,Azerbaijan/Aghayev-03/2021
Andrey Komissarov et al A	97	unknown	unknown	unknown	Russia/SPE-RII-MH13747S/2021,Russia/SVE-RII-MH1411S/2020,Russia/IVA-RII-MH11763S/2020,Russia/MOW-RII-MH252S/2020,Russia/LEN-RII-MH6117S/2020,Crimea/RII-MH2936S/2020,Russia/SVE-RII-MH2833S/2020,Russia/AST-RII-MH4150S/2020,Russia/SVE-RII-MH1449S/2020,Russia/KDA-RII-MH4887S/2020,Russia/KDA-RII-MH4730S/2020,Russia/KDA-RII-MH4836S/2020,Russia/KLU-RII-MH2795S/2020,Russia/SPE-RII-34613S/2020,Russia/SPE-…
Krisnoadi Rahardjo et al	2	unknown	unknown	unknown	Indonesia/JI-ITD-136N/2020,Indonesia/JI-ITDua-966NTv/2020
Pawestri et al	5	unknown	unknown	unknown	Indonesia/PA-NIHRD-C0710717/2020,Indonesia/PA-NIHRD-C0710684/2020,Indonesia/PA-NIHRD-PME4306/2020,Indonesia/JK-NIHRD-MI2851/2020,Indonesia/JK-NIHRD-MI52948/2020
Andri Wardiana et al	2	unknown	unknown	unknown	Indonesia/BT-LIPI-006/2020,Indonesia/BT-LIPI-005/2020
Ade Andriani et al	1	unknown	unknown	unknown	Indonesia/BGR-LIPI011/2020
Garces-Ayala Fabiola. Taboada Ramírez Blanca. Ramirez-Gonzalez Ernesto et al	1	unknown	unknown	unknown	Mexico/JAL-InDRE-11/2020
Jezzy R Dewantari et al	3	unknown	unknown	unknown	Indonesia/JI-ITD-150Sp/2020,Indonesia/JI-ITDua-33862NT/2020,Indonesia/JI-ITDua-33312NT/2020
Githinji G. et al 2020 et al	12	Introduction and local transmission of SARS-CoV-2 cases in Kenya	unknown	https://virological.org/t/introduction-and-local-transmission-of-sars-cov-2-cases-in-kenya/497	Kenya/C1739/2020,Kenya/C54/2020,Kenya/NIC_228/2020,Kenya/P1118/2020,Kenya/C22/2020,Kenya/C58/2020,Kenya/C460/2020,Kenya/C544/2020,Kenya/C2469/2020,Kenya/S299/2020,Kenya/NIC_196/2020,Kenya/NIC_569/2020
Marselina Irasonia Tan et al	1	unknown	unknown	unknown	Indonesia/JB-TFRIC19-R46646/2020
Sakshi Shambhavi et al	1	unknown	unknown	unknown	India/TG-CCMB-J300/2020
Mohammad Uzzal Hossain et al	1	unknown	unknown	unknown	Bangladesh/NIB-BCSIR-02/2020
Fan et al	3	unknown	unknown	unknown	Wuhan/IME-WH04/2020,Wuhan/IME-WH05/2020,Wuhan/IME-WH02/2020
Peng Zhou et al	1	unknown	unknown	unknown	Wuhan/WIV06/2019
Mak et al	1	Whole genome and phylogenetic analysis of two SARS-CoV-2 strains isolated in Italy in January and February 2020: additional clues on multiple introductions and further circulation in Europe	unknown	https://dx.doi.org/10.2807/1560-7917.ES.2020.25.13.2000305	Singapore/1/2020
Stern Lab et al	7	Full genome viral sequences inform patterns of SARS-CoV-2 spread into and within Israel	unknown	https://dx.doi.org/10.1101/2020.05.21.20104521	Israel/2115990/2020,Israel/130710159/2020,Israel/130710099/2020,Israel/2107132/2020,Israel/2099421/2020,Israel/130710062/2020,Israel/13077711/2020
Fathia Ben Rached et al	3	unknown	unknown	unknown	SaudiArabia/KAUST-MAKKAH223/2020,SaudiArabia/KAUST-MAKKAH222/2020,SaudiArabia/KAUST-JEDDAH1054/2020
Amit Kumar Subudhi et al	3	unknown	unknown	unknown	SaudiArabia/KAUST-MAKKAH184/2020,SaudiArabia/KAUST-MAKKAH180/2020,SaudiArabia/KAUST-MADINAH1117/2020
Benjamin Pinksy et al	1	unknown	unknown	unknown	USA/CA-CZB-1761/2020
Sara Mfarrej et al	14	unknown	unknown	unknown	SaudiArabia/KAUST-RIYADH1286/2020,SaudiArabia/KAUST-RIYADH1261/2020,SaudiArabia/KAUST-MADINAH647/2020,SaudiArabia/KAUST-RIYADH1207/2020,SaudiArabia/KAUST-RIYADH1246/2020,SaudiArabia/KAUST-MADINAH1690/2020,SaudiArabia/KAUST-RIYADH1285/2020,SaudiArabia/KAUST-RIYADH1251/2020,SaudiArabia/KAUST-MADINAH1677/2020,SaudiArabia/KAUST-RIYADH1206/2020,SaudiArabia/KAUST-MADINAH1648/2020,SaudiArabia/KAUST-MADI…
Subangkit et al	6	unknown	unknown	unknown	Indonesia/SS-NIHRD-PME1692/2020,Indonesia/BB-NIHRD-PME9185/2020,Indonesia/SS-NIHRD-PME10004/2020,Indonesia/KU-NIHRD-PME9235/2020,Indonesia/JK-NIHRD-IST002/2020,Indonesia/JK-NIHRD-PME1264/2020
Olalla Martínez Macias et al	1	unknown	unknown	unknown	Spain/VC-IBV-98003452/2020
Nagamani Kammili et al	1	unknown	unknown	unknown	India/TG-GMC-19711/2020
Rahul P Salunke et al	2	unknown	unknown	unknown	SaudiArabia/KAUST-MADINAH898/2020,SaudiArabia/KAUST-MADINAH957/2020
Raeece Naeem et al	3	unknown	unknown	unknown	SaudiArabia/KAUST-RIYADH1168/2020,SaudiArabia/KAUST-RIYADH1187/2020,SaudiArabia/KAUST-MADINAH958/2020
Afrah Alsomali et al	4	unknown	unknown	unknown	SaudiArabia/KAUST-MADINAH850/2020,SaudiArabia/KAUST-JEDDAH841/2020,SaudiArabia/KAUST-JEDDAH844/2020,SaudiArabia/KAUST-JEDDAH826/2020
Muhammad Shuaib et al	3	unknown	unknown	unknown	SaudiArabia/KAUST-RIYADH1229/2020,SaudiArabia/KAUST-RIYADH1240/2020,SaudiArabia/KAUST-RIYADH1235/2020
Teemu Smura et al B	1	A doubt of multiple introduction of SARS-CoV-2 in Italy: A preliminary overview	unknown	https://dx.doi.org/10.1002/jmv.25773	Finland/FIN-25/2020
Robert Paulino-Ramirez et al	5	unknown	unknown	unknown	DominicanRepublic/ICGEB_UNIBE258/2020,DominicanRepublic/ICGEB_UNIBE051/2020,DominicanRepublic/ICGEB_UNIBE032.7/2020,DominicanRepublic/ICGEB_UNIBE022/2020,DominicanRepublic/ICGEB_UNIBE032.2/2020
Boehmer et al	6	unknown	unknown	unknown	Germany/BY-ChVir-929-2/2020,Germany/BY-ChVir-1020/2020,Germany/BY-ChVir-1017/2020,Germany/BY-ChVir-1019/2020,Germany/BY-ChVir-1483/2020,Germany/BY-ChVir-1289/2020
Ulrike Protzer et al	4	unknown	unknown	unknown	Germany/BAV-PL-virotum_ioxg/2020,Germany/BAV-PL-virotum_pufy/2020,Germany/BAV-PL-virotum_ot2m/2020,Germany/BAV-PL-virotum_kebk/2020
Andres Moreira-Soto et al	6	unknown	unknown	unknown	CostaRica/CRV-0024/2020,CostaRica/CRV-0019/2020,CostaRica/CRV-0013/2020,CostaRica/CRV-0022/2020,CostaRica/CRV-0017/2020,CostaRica/CRV-0023/2020
Vasiliki Pogka et al	14	unknown	unknown	unknown	Greece/16260_HPI/2020,Greece/127_HPI/2020,Greece/9060_HPI/2020,Greece/14999_HPI/2020,Greece/22565_HPI/2020,Greece/9057_HPI/2020,Greece/24440_HPI/2020,Greece/26072_HPI/2020,Greece/8594_HPI/2020,Greece/16034_HPI/2020,Greece/19553_HPI/2020,Greece/15005_HPI/2020,Greece/8540_HPI/2020,Greece/8334_HPI/2020
AlWasti et al	11	unknown	unknown	unknown	Bahrain/920319237_S17_L001/2020,Bahrain/023287015_S14_L001/2020,Bahrain/340286642_S20_L001/2020,Bahrain/340564387_S8_L001/2020,Bahrain/340217593/2020,Bahrain/340859842_S14/2020,Bahrain/03/2020,Bahrain/023285711_S13_L001/2020,Bahrain/090000572_S16_L001/2020,Bahrain/340513774_S1_L001/2020,Bahrain/340861247_S22/2020
Kayed et al	4	unknown	unknown	unknown	Egypt/CPHL-NRC-21/2020,Egypt/CPHL-NRC-22/2020,Egypt/CPHL-NRC-3/2020,Egypt/CPHL-NRC-23/2020
Nguyen Thi Tam et al	9	unknown	unknown	unknown	Vietnam/VNHN_1167/2020,Vietnam/VNHN_2406/2020,Vietnam/VNHN_4806/2020,Vietnam/VNHN_4189/2020,Vietnam/VNHN_4958/2020,Vietnam/VNHN_4864/2020,Vietnam/VNHN_4868/2020,Vietnam/VNHN_4851/2020,Vietnam/VNHN_4875/2020
Alosaimi et al	9	unknown	unknown	unknown	SaudiArabia/518/2020,SaudiArabia/677/2020,SaudiArabia/656/2020,SaudiArabia/671/2020,SaudiArabia/640/2020,SaudiArabia/583/2020,SaudiArabia/492/2020,SaudiArabia/596/2020,SaudiArabia/610/2020
Seadawy et al	7	unknown	unknown	unknown	Egypt/ARMY-MCL012/2020,Egypt/ARMY-MCL0018/2020,Egypt/ARMY-MCL003/2020,Egypt/ARMY-MCL008/2020,Egypt/ARMY-MCL005/2020,Egypt/ARMY-MCL002/2020,Egypt/ARMY-MCL009/2020
Dinesh Kumar et al	1	unknown	unknown	unknown	India/GJ-GBRC-392a/2020
Zuber Saiyed et al A	3	unknown	unknown	unknown	India/GJ-GBRC-392b/2020,India/GJ-GBRC180b/2020,India/GJ-GBRC-438/2020
Rawlinson et al	8	unknown	unknown	unknown	Australia/NSW2153/2020,Australia/NSW2306/2020,Australia/NSW3872/2021,Australia/NSW3876/2021,Australia/NSW2474/2020,Australia/NSW2495/2020,Australia/NSW2511/2020,Australia/NSW2510/2020
Lobiuc Andrei et al	27	unknown	unknown	unknown	Romania/ROSV_8990/2020,Romania/ROSV_11967/2020,Romania/ROSV_3019/2020,Romania/ROSV_12619/2020,Romania/ROSV_569/2020,Romania/ROSV_12442/2020,Romania/ROSV_34217/2021,Romania/ROSV_12618/2020,Romania/ROSV_4271/2020,Romania/ROSV_5849/2020,Romania/ROSV_11161/2020,Romania/RO_IOCN51/2020,Romania/RO_IOCN50/2020,Romania/RO_IOCN78/2020,Romania/RO_DJ48086/2020,Romania/RO_DJ48919/2020,Romania/RO_DJ40541/2020,…
Leontina Banica et al	33	unknown	unknown	unknown	Romania/Suceava-31646/2020,Romania/Suceava-5722/2020,Romania/Suceava-5710/2020,Romania/Suceava-5893/2020,Romania/Suceava-5806/2020,Romania/Suceava-31645/2020,Romania/B-93207/2020,Romania/IF-43/2021,Romania/191Hunedoara/2020,Romania/54Hunedoara/2020,Romania/103Hunedoara/2020,Romania/IF-1219/2021,Romania/Suceava-4682/2020,Romania/Bucuresti-4322/2020,Romania/Suceava-5709/2020,Romania/Suceava-5894/20…
Lobiuc Andrei et al. et al	11	unknown	unknown	unknown	Romania/ROSV/2020,Romania/ROSV_13109/2020,Romania/ROSV_5812/2020,Romania/ROSV_1296/2020,Romania/ROSV_3242/2020,Romania/ROSV_12278/2020,Romania/ROSV_12646/2020,Romania/ROSV_13429/2020,Romania/ROSV_12587/2020,Romania/ROSV_2794/2020,Romania/ROSV_11990/2020
Celia Boukadida et al	32	unknown	unknown	unknown	Mexico/CMX-INER-0166/2020,Mexico/CMX-INER-0219/2020,Mexico/CMX-INER-0006/2020,Mexico/CMX-INER-0194/2020,Mexico/CMX-INER-0221/2020,Mexico/CMX-INER-0029/2020,Mexico/CMX-INER-0036/2020,Mexico/CMX-INER-0041/2020,Mexico/CMX-INER-0222/2020,Mexico/CMX-INER-0007/2020,Mexico/CMX-INER-0008/2020,Mexico/CMX-INER-0021/2020,Mexico/CMX-INER-0039/2020,Mexico/CMX-INER-0163/2020,Mexico/CMX-INER-0087/2020,Mexico/CM…
Cristina Andrés et al	7	unknown	unknown	unknown	Spain/CT-HUVH-17192/2020,Spain/CT-HUVH-28830/2020,Spain/CT-HUVH-04866/2020,Spain/CT-HUVH-59199/2020,Spain/CT-HUVH-34787/2020,Spain/CT-HUVH-14989/2020,Spain/CT-HUVH-96173/2020
Gaete A et al	1	unknown	unknown	unknown	Chile/AT-CMM-00013/2020
Dayán Sanhueza et al	1	unknown	unknown	unknown	Chile/Atac2-6/2020
Ferran Navarro et al	4	unknown	unknown	unknown	Spain/CT-IBV-003154/2020,Spain/CT-IBV-98006566/2020,Spain/CT-IBV-98006576/2020,Spain/CT-IBV-98006571/2020
Nabaes Jodar et al B	5	COVID-19 in Latin America: Contrasting phylodynamic inference with epidemiological surveillance.	unknown	https://dx.doi.org/10.1101/2020.05.23.20111443	Argentina/PAIS-A0012/2020,Argentina/PAIS-A0009/2020,Argentina/PAIS-A0013/2020,Argentina/PAIS-A0023/2020,Argentina/PAIS-A0020/2020
Masahiro suzuki et al	5	unknown	unknown	unknown	Japan/FHU-FP9722-04-1/2020,Japan/FHU-FP9538-06-1/2020,Japan/FHU-FP9722-06-1/2020,Japan/FHU-FP9556-01-1/2020,Japan/FHU-FP9550-09-1/2020
Araiza-Rodriguez Adnan et al	1	unknown	unknown	unknown	Mexico/ROO-InDRE-14/2020
Péter Urbán et al	10	unknown	unknown	unknown	Hungary/SRC-01136/2020,Hungary/MBL-464/2020,Hungary/SRC-00792/2020,Hungary/SRC-00183/2020,Hungary/SRC-00067/2020,Hungary/SRC-00827/2020,Hungary/SRC-00417/2020,Hungary/SRC-00541/2020,Hungary/SRC-00777/2020,Hungary/SRC-00817/2020
SEARCH Alliance San Diego with Tracy Basler et al	7	unknown	unknown	unknown	Mexico/BCN-ALSR-5753/2020,USA/CA-ALSR-1340/2020,USA/CA-ALSR-1211/2020,USA/CA-ALSR-1229/2020,USA/CA-ALSR-1242/2020,USA/CA-ALSR-1889/2020,Mexico/BCN-ALSR-5615/2020
Marion Barbet et al A	11	Genetic Diversity and Genomic Epidemiology of SARS-COV-2 in Morocco	unknown	https://dx.doi.org/10.1101/2020.06.23.165902	Morocco/6897/2020,Morocco/6889/2020,Morocco/6890/2020,Morocco/6892/2020,Morocco/6896/2020,Morocco/6894/2020,Morocco/6903/2020,Morocco/6902/2020,Morocco/6900/2020,Morocco/6905/2020,Morocco/6887/2020
Endre Gábor Tóth et al	75	unknown	unknown	unknown	Hungary/MH-879/2020,Hungary/MH-6074/2020,Hungary/MH-6633/2020,Hungary/MH-6657/2020,Hungary/MH-6603/2020,Hungary/MH-8268/2020,Hungary/MH-9653/2020,Hungary/US-2953w/2020,Hungary/US-32620w/2020,Hungary/UD-10168/2020,Hungary/US-2823w/2020,Hungary/SRC_isolate_2/2020,Hungary/US-2587w/2020,Hungary/US-33782w/2020,Hungary/MH-13211/2020,Hungary/US-568w/2020,Hungary/US-3761w/2020,Hungary/US-32294w/2020,Hung…
Francisco Duarte et al	52	unknown	unknown	unknown	CostaRica/INC-0058/2020,CostaRica/INC-0085/2020,CostaRica/INC-0048/2020,CostaRica/INC-0171/2020,CostaRica/INC-0080/2020,CostaRica/INC-0116/2020,CostaRica/INC-0102/2020,CostaRica/INC-0142/2020,CostaRica/INC-0182/2020,CostaRica/INC-0071/2020,CostaRica/INC-0131/2020,CostaRica/INC-0127/2020,CostaRica/INC-0124/2020,CostaRica/INC-0093/2020,CostaRica/INC-0157/2020,CostaRica/INC-0133/2020,CostaRica/INC-0…
Katherine Laiton-Donato et al B	3	Substitutions in Spike and Nucleocapsid proteins of SARS-CoV-2 circulating in Colombia	unknown	https://dx.doi.org/10.1101/2020.06.02.20120782	Colombia/ANT-INS-82457/2020,Colombia/ATL-INS-79743/2020,Colombia/VAC-INS-82320/2020
Andrés E Castillo et al	10	unknown	unknown	unknown	Chile/RM-ISPCH-70/2020,Chile/MA-ISPCH-1/2020,Chile/MA-ISPCH-3/2020,Chile/MA-ISPCH-14/2020,Chile/RM-ISPCH-36/2020,Chile/RM-ISPCH-56/2020,Chile/RM-ISPCH-74/2020,Chile/BI-ISPCH-2/2020,Chile/BI-ISPCH-1-2/2020,Chile/BI-ISPCH-4/2020
Gvantsa Chanturia et al	2	unknown	unknown	unknown	Georgia/Tb-712/2020,Georgia/Tb-1679/2020
Olov Svartstrom et al	1	unknown	unknown	unknown	Sweden/20-08719/2020
Juan José Guadalupe et al	5	unknown	unknown	unknown	Ecuador/USFQ-162/2020,Ecuador/USFQ-097/2020,Ecuador/USFQ-188/2020,Ecuador/USFQ-161/2020,Ecuador/USFQ-183/2020
Abi Habib et al	4	unknown	unknown	unknown	Lebanon/LB-R8/2020,Lebanon/LB-R12/2020,Lebanon/LB-LR10/2020,Lebanon/LB-LR9/2020
Walaa Allam et al	3	unknown	unknown	unknown	UnitedArabEmirates/DU-A-20-205_S1/2020,UnitedArabEmirates/DU-A-S2-3_S2/2020,UnitedArabEmirates/DU-A-S8-1_S3/2020
Antonio Rezusta López et al	5	unknown	unknown	unknown	Spain/AR-IBV-005111/2020,Spain/AR-IBV-98010634/2020,Spain/AR-IBV-98005689/2020,Spain/AR-IBV-98005683/2020,Spain/AR-IBV-98005723/2020
Andrea Vergara et al	1	unknown	unknown	unknown	Spain/CT-IBV-005620/2020
Hicham ANNAZ et al	1	unknown	unknown	unknown	Morocco/HMIMV-Rabat1435-04/2020
Luiza Ustea et al	7	unknown	unknown	unknown	Romania/Bucuresti408378/2021,Romania/Bucuresti409489/2021,Romania/Bucuresti-294285/2020,Romania/Bucuresti_407958/2020,Romania/Bucuresti409263/2021,Romania/Buzau-292638/2020,Romania/Valcea/2020
Anthony Fries et al	17	unknown	unknown	unknown	Romania/USAFSAM-S539/2020,Romania/USAFSAM-S542/2020,Romania/USAFSAM-S565/2020,Romania/USAFSAM-S570/2020,Romania/USAFSAM-S564/2020,Romania/USAFSAM-S576/2020,Romania/USAFSAM-S575/2020,Romania/USAFSAM-S552/2020,Iraq/USAFSAM-S075/2020,Iraq/USAFSAM-S065/2020,Iraq/USAFSAM-S086/2020,Iraq/USAFSAM-S063/2020,Iraq/USAFSAM-S064/2020,Iraq/USAFSAM-S082/2020,Iraq/USAFSAM-S070/2020,Iraq/USAFSAM-S083/2020,Romania…
M.Lazar et al	9	Whole-Genome Sequences of the Severe Acute Respiratory Syndrome Coronavirus-2 obtained from Romanian patients between March and June of 2020	unknown	https://dx.doi.org/10.1101/2020.06.28.175802	Romania/284213/2020,Romania/284168/2020,Romania/283584/2020,Romania/285388/2020,Romania/284468/2020,Romania/278406/2020,Romania/284371/2020,Romania/284056/2020,Romania/284762/2020
Tim Roloff et al	77	unknown	unknown	unknown	Germany/BW-42483955/2020,Switzerland/BE-42464092/2020,Switzerland/BS-42475490/2020,Switzerland/AG-42447876/2020,Switzerland/SO-42477032/2020,Switzerland/BL-65262698/2020,Switzerland/BS-42486782/2020,Switzerland/BL-42471501/2020,Switzerland/AG-42424382/2020,Switzerland/SO-42487067/2020,Switzerland/GR-SNRCI-6169/2020,Switzerland/BS-42485979/2020,Switzerland/BS-42457636/2020,Germany/BW-42512488/2020…
NM Shaikh et al	1	unknown	unknown	unknown	India/GJ-GBRC-445a/2020
Bimal Chauhan et al	1	unknown	unknown	unknown	India/GJ-GBRC-445b/2020
Daniel F Gudbjartsson et al B	105	unknown	unknown	unknown	Iceland/4203/2021,Iceland/5641/2021,Iceland/6337/2020,Iceland/3060/2021,Iceland/6753/2020,Iceland/5330/2020,Iceland/6155/2020,Iceland/6297/2021,Iceland/4194/2020,Iceland/3003/2020,Iceland/4804/2020,Iceland/3536/2020,Iceland/4566/2020,Iceland/4859/2020,Iceland/6570/2020,Iceland/3099/2020,Iceland/5615/2020,Iceland/6029/2020,Iceland/3641/2020,Iceland/3762/2020,Iceland/6450/2020,Iceland/5175/2020,Ice…
Emilija Vasiliunaite et al	18	unknown	unknown	unknown	Lithuania/T-88/2020,Lithuania/T_52/2020,Lithuania/T_1657/2020,Lithuania/T_1994/2020,Lithuania/T_1740/2020,Lithuania/T_1/2020,Lithuania/T-1670/2020,Lithuania/T_1852/2020,Lithuania/T_2096/2020,Lithuania/T-2113/2020,Lithuania/T-915/2020,Lithuania/T-919/2020,Lithuania/T_1023/2020,Lithuania/T-1193/2020,Lithuania/T_2122/2020,Lithuania/T_1989_2/2020,Lithuania/T-32/2020,Lithuania/T_90/2020
Matthew McCabe et al	3	unknown	unknown	unknown	Ireland/WX-NVRL-AIIDV1503/2020,Ireland/KE-NVRL-20G49144/2020,Ireland/DL-NVRL-20G49554/2020
Petr Klempt et al	25	unknown	unknown	unknown	CzechRepublic/IAB20_016_016/2020,CzechRepublic/IAB20_016_216/2020,CzechRepublic/IAB20_016_020/2020,CzechRepublic/IAB20_016_126/2020,CzechRepublic/IAB20_016_034/2020,CzechRepublic/IAB20_016_234/2020,CzechRepublic/IAB20_016_089/2020,CzechRepublic/IAB20_016_090/2020,CzechRepublic/IAB20_016_091/2020,CzechRepublic/IAB20-016-001/2020,CzechRepublic/IAB20_016_002/2020,CzechRepublic/IAB20_016_037/2020,Cze…
Nagy et al	97	unknown	unknown	unknown	CzechRepublic/NRL_10885/2020,CzechRepublic/NRL_137-1/2021,CzechRepublic/NRL-9962/2020,CzechRepublic/NRL_11745/2020,CzechRepublic/NRL_9887/2020,CzechRepublic/NRL-10676/2020,CzechRepublic/NRL_10417/2020,CzechRepublic/NRL_10961/2020,CzechRepublic/NRL_9899/2020,CzechRepublic/NRL-10247/2020,CzechRepublic/NRL_10804/2020,CzechRepublic/NRL_156/2021,CzechRepublic/NRL_12339/2020,CzechRepublic/NRL_11717/202…
Viktória Hodorová et al	10	unknown	unknown	unknown	Slovakia/UKBA-403/2020,Slovakia/UKBA-405/2020,Slovakia/UKBA-410/2020,Slovakia/UKBA-315/2020,Slovakia/UKBA-317/2020,Slovakia/UKBA-204/2020,Slovakia/UKBA-207/2020,Slovakia/UKBA-201/2020,Slovakia/UKBA-322/2020,Slovakia/UKBA-313/2020
Broňa Brejová et al	16	unknown	unknown	unknown	Slovakia/UKBA-608/2020,Slovakia/UKBA-1019/2020,Slovakia/UKBA-1018/2020,Slovakia/UKBA-321/2020,Slovakia/UKBA-210/2020,Slovakia/UKBA-1009/2020,Slovakia/UKBA-609/2020,Slovakia/UKBA-212/2020,Slovakia/UKBA-320/2020,Slovakia/UKBA-209/2020,Slovakia/UKBA-319/2020,Slovakia/UKBA-707/2021,Slovakia/UKBA-1007/2020,Slovakia/UKBA-817/2021,Slovakia/UKBA-807/2021,Slovakia/UKBA-719/2021
Lukas Endler et al	95	unknown	unknown	unknown	Austria/CeMM1380/2020,Austria/CeMM1826/2020,Austria/CeMM1587/2020,Austria/CeMM1573/2020,Austria/CeMM1586/2020,Austria/CeMM1593/2020,Austria/CeMM1789/2020,Austria/CeMM1788/2020,Austria/CeMM1784/2020,Austria/CeMM1544/2020,Austria/CeMM1793/2020,Austria/CeMM1494/2020,Austria/CeMM1552/2020,Austria/CeMM2040/2020,Austria/CeMM2032/2020,Austria/CeMM2036/2020,Austria/CeMM1864/2020,Austria/CeMM1228/2020,Aus…
Viktória Čabanová et al	16	unknown	unknown	unknown	Slovakia/UKBA-1012/2020,Slovakia/UKBA-1001/2020,Slovakia/UKBA-1016/2020,Slovakia/UKBA-1005/2020,Slovakia/UKBA-1024/2020,Slovakia/UKBA-603/2020,Slovakia/UKBA-601/2020,Slovakia/UKBA-610/2020,Slovakia/UKBA-724/2020,Slovakia/UKBA-512/2020,Slovakia/UKBA-1010/2020,Slovakia/UKBA-714/2021,Slovakia/UKBA-703/2021,Slovakia/UKBA-801/2021,Slovakia/UKBA-1021/2020,Slovakia/UKBA-705/2021
Kristína Boršová et al	23	unknown	unknown	unknown	Slovakia/UKBA-404/2020,Slovakia/UKBA-604/2020,Slovakia/UKBA-602/2020,Slovakia/UKBA-406/2020,Slovakia/UKBA-316/2020,Slovakia/UKBA-314/2020,Slovakia/UKBA-402/2020,Slovakia/UKBA-606/2020,Slovakia/UKBA-611/2020,Slovakia/UKBA-1015/2020,Slovakia/UKBA-208/2020,Slovakia/UKBA-203/2020,Slovakia/UKBA-205/2020,Slovakia/UKBA-318/2020,Slovakia/UKBA-715/2020,Slovakia/UKBA-713/2021,Slovakia/UKBA-815/2021,Slovaki…
Department of Microbiology et al	58	unknown	unknown	unknown	Sweden/20-13184/2020,Sweden/20-13008/2020,Sweden/20-08979/2020,Sweden/20-13056/2020,Sweden/20-09926/2020,Sweden/20-53852/2020,Sweden/20-53055/2020,Sweden/20-53525/2020,Sweden/20-53609/2020,Sweden/21-50120/2021,Sweden/20-53874/2020,Sweden/20-53606/2020,Sweden/20-53853/2020,Sweden/20-53540/2020,Sweden/20-52897/2020,Sweden/20-13143/2020,Sweden/20-24685/2020,Sweden/20-53632/2020,Sweden/20-53563/2020,…
Robert Belužić et al	24	unknown	unknown	unknown	Croatia/Zagreb-12/2020,Croatia/Zagreb-24/2020,Croatia/Zagreb-20/2020,Croatia/Zagreb-18/2020,Croatia/Zagreb-16/2020,Croatia/Zagreb-29/2020,Croatia/Zagreb-17/2020,Croatia/Zagreb-3/2020,Croatia/Zagreb-28/2020,Croatia/Zagreb-27/2020,Croatia/Zagreb-8/2020,Croatia/Zagreb-2/2020,Croatia/Zagreb-6/2020,Croatia/Zagreb-4/2020,Croatia/Zagreb-5/2020,Croatia/Zagreb-10/2020,Croatia/Zagreb-21/2020,Croatia/Zagreb…
Aleksander Mahnic et al	8	unknown	unknown	unknown	Slovenia/MB4/2020,Slovenia/MB_9/2021,Slovenia/MB21-2/2021,Slovenia/MB21-5/2021,Slovenia/MB21-3/2020,Slovenia/MB21-4/2020,Slovenia/MB_7/2021,Slovenia/MB_6/2020
E Giombini et al	6	unknown	unknown	unknown	Italy/LAZ-INMI-157/2021,Italy/LAZ-INMI-173/2021,Italy/LAZ-INMI-96/2020,Italy/LAZ-INMI-154/2021,Italy/LAZ-INMI-98/2020,Italy/LAZ-INMI-129/2020
Maximilian Damagnez et al	13	unknown	unknown	unknown	Germany/NW-HHU-408/2020,Germany/NW-HHU-407/2020,Germany/NW-HHU-326/2020,Germany/NW-HHU-445/2020,Germany/NW-HHU-471/2020,Germany/NW-HHU-584/2020,Germany/NW-HHU-583/2020,Germany/NW-HHU-325/2020,Germany/NW-HHU-265/2020,Germany/NW-HHU-114/2020,Germany/NW-HHU-280/2020,Germany/NW-HHU-281/2020,Germany/NW-HHU-83/2020
Chaoran Chen et al	125	unknown	unknown	unknown	Switzerland/LU-ETHZ-430567/2020,Switzerland/UR-ETHZ-430376/2020,Switzerland/UR-ETHZ-430330/2020,Switzerland/UR-ETHZ-430277/2020,Switzerland/UR-ETHZ-430332/2020,Switzerland/GL-ETHZ-451647/2021,Switzerland/JU-ETHZ-410228/2020,Switzerland/SH-ETHZ-410531/2020,Switzerland/VS-ETHZ-451440/2021,Switzerland/BL-ETHZ-451544/2021,Switzerland/VD-ETHZ-410088/2020,Switzerland/TI-ETHZ-350304/2020,Switzerland/FR-…
Samuel Cordey et al	138	unknown	unknown	unknown	Switzerland/GE-32922692/2021,Switzerland/VS-32983172/2021,Switzerland/VD-32796243/2020,Switzerland/VS-32970294/2021,Switzerland/AR-32938718/2021,Switzerland/GE-32965821/2021,Switzerland/GE-32951322/2021,Switzerland/GE-32921019/2021,Switzerland/BE-SNRCI-32961174/2021,Switzerland/SG-32922604/2021,Switzerland/un-32995565/2021,Switzerland/VS-33007253/2021,Switzerland/FR-33008290/2021,Switzerland/FR-3…
Hannelore Hamerlinck et al	2	unknown	unknown	unknown	Belgium/UGent-1052/2021,Belgium/UGent-1021/2021
PathWest Laboratory Medicine WA Microbial Surveillance Unit et al	9	unknown	unknown	unknown	Australia/WA383/2020,Australia/WA561/2020,Australia/WA504/2020,Australia/WA348/2020,Australia/WA64/2020,Australia/WA189/2020,Australia/WA214/2020,Australia/WA563/2020,Australia/WA546/2020
Salihefendic L. et al	2	unknown	unknown	unknown	BosniaandHerzegovina/AGC-MOS-002/2020,BosniaandHerzegovina/AGC-SAR-002/2020
Tanya Golubchik et al	30	unknown	unknown	unknown	England/QEUH-9BA39A/2020,England/QEUH-99632B/2020,England/MILK-9A8775/2020,England/QEUH-A35F1A/2020,England/OXON-B242F/2020,England/QEUH-A89F44/2020,England/QEUH-A6249D/2020,England/OXON-B2D33/2020,England/OXON-B02FA/2020,England/QEUH-9B0D1E/2020,England/QEUH-9B414B/2020,England/QEUH-9BAD14/2020,England/QEUH-9F9E70/2020,England/QEUH-9BACAE/2020,England/MILK-A9134D/2020,England/ALDP-9D8F83/2020,En…
Danish Covid-19 Genome Consortia et al	102	unknown	unknown	unknown	Denmark/DCGC-3067/2020,Denmark/DCGC-2924/2020,Denmark/DCGC-3876/2020,Denmark/DCGC-3961/2020,Denmark/DCGC-5044/2020,Denmark/DCGC-4990/2020,Denmark/DCGC-6585/2020,Denmark/DCGC-1636/2020,Denmark/DCGC-2031/2020,Denmark/DCGC-1942/2020,Denmark/DCGC-2065/2020,Denmark/DCGC-8818/2020,Denmark/DCGC-2305/2020,Denmark/DCGC-2742/2020,Denmark/DCGC-7459/2020,Denmark/DCGC-7665/2020,Denmark/DCGC-5611/2020,Denmark/…
Wołkowicz Tomasz et al	10	unknown	unknown	unknown	Poland/NIPH-NIH-14/2021,Poland/NIPH-NIH-06/2020,Poland/NIPH-NIH-33/2021,Poland/NIPH-NIH-01/2020,Poland/NIPH-NIH-53/2021,Poland/NIPH-NIH-60/2021,Poland/NIPH-NIH-02/2020,Poland/NIPH-NIH-05/2020,Poland/NIPH-NIH-52/2021,Poland/NIPH-NIH-37/2021
Marion Barbet et al B	40	unknown	unknown	unknown	France/IDF-IPP10916/2020,SaintMartin/IPG-7350/2020,France/BRE-IPP9986/2020,Guadeloupe/IPG-7347/2020,Guadeloupe/IPG-7324/2020,SaintMartin/IPG-7352/2020,SaintMartin/IPG-7356/2020,SaintMartin/IPG-7343/2020,SaintBarthelemy/IPG-7329/2020,Guadeloupe/IPG-7323/2020,SaintMartin/IPG-7354/2020,SaintMartin/IPG-7349/2020,SaintMartin/IPG-7348/2020,SaintMartin/IPG-7351/2020,Guadeloupe/IPG-7331/2020,SaintMartin/…
Vincenzo Di Pilato et al	2	unknown	unknown	unknown	Italy/TUS-AOUC-5/2021,Italy/TUS-AOUC-6/2021
Antonio Mori et al	8	unknown	unknown	unknown	Italy/VEN-UniVR-23/2020,Italy/VEN-UniVR-128/2020,Italy/VEN-UniVR-132/2020,Italy/VEN-UniVR-22/2020,Italy/VEN-UniVR-136/2020,Italy/VEN-UniVR-142/2020,Italy/VEN-UniVR-65/2020,Italy/VEN-UniVR-31/2020
Mihaela Lazar et al	4	unknown	unknown	unknown	Romania/Tulcea413486/2021,Romania/Cluj413485/2021,Romania/Bucuresti-FV5166/2020,Romania/Suceava413452/2021
Maciej Sykulski et al	23	unknown	unknown	unknown	Poland/9509613723_diag1_gx1/2020,Poland/9234597429_diag1_gx1/2020,Poland/1199607221_diag1_gx1/2020,Poland/6845615223_diag1_gx1/2020,Poland/Masovia-14512/2020,Poland/Masovia-13450/2020,Poland/Masovia-12865/2020,Poland/Masovia-12866/2020,Poland/Masovia-14376/2020,Poland/Masovia-14790/2020,Poland/Masovia-13529/2020,Poland/Masovia-14965/2020,Poland/321601021_diag1_gx1/2020,Poland/9575603621_diag1_gx1…
Maria Marjunardóttir Dahl et al	1	unknown	unknown	unknown	FaroeIslands/HFS-119/2020
Anthony LEVASSEUR et al	38	unknown	unknown	unknown	France/PAC-IHUCOVID-0006/2020,France/PAC-IHU-1013/2020,France/PAC-IHU-1015/2020,France/PAC-IHUCOVID-1031/2020,France/PAC-IHUCOVID-1045/2020,France/PAC-IHUCOVID-2397/2020,France/PAC-IHU-0629/2020,France/PAC-IHU-0445/2020,France/PAC-IHU-0928/2020,France/PAC-IHUCOVID-1035/2020,France/PAC-IHUCOVID-1021/2020,France/PAC-IHUCOVID-2791/2020,France/PAC-IHU-1135/2020,France/PAC-IHU-1388/2020,France/PAC-IHU…
Arash Iranzadeh et al	86	unknown	unknown	unknown	SouthAfrica/NHLS-UCT-GS-1870/2020,SouthAfrica/NHLS-UCT-GP-5349/2020,SouthAfrica/NHLS-UCT-GP-5183/2020,SouthAfrica/NHLS-UCT-GP-5664/2020,SouthAfrica/NHLS-UCT-GS-0014/2020,SouthAfrica/NHLS-UCT-GS-2452/2020,SouthAfrica/NHLS-UCT-GP-5241/2020,SouthAfrica/NHLS-UCT-GP-5332/2020,SouthAfrica/NHLS-UCT-GP-5840/2020,SouthAfrica/NHLS-UCT-GP-5513/2020,SouthAfrica/NHLS-UCT-GP-5276/2020,SouthAfrica/NHLS-UCT-GP-5…
Jolene Bowers et al	5	unknown	unknown	unknown	USA/AZ-TG491512/2020,USA/AZ-TG491511/2020,USA/AZ-TG491513/2020,USA/AZ-TG480918/2020,USA/AZ-TG355702/2020
Marie O. Pohl et al	7	unknown	unknown	unknown	Switzerland/ZH-UZH-IMV6/2020,Switzerland/AG-UZH-IMV11/2020,Switzerland/ZH-UZH-IMV7/2020,Switzerland/AG-UZH-IMV13/2020,Switzerland/ZH-UZH-IMV9/2020,Switzerland/TG-UZH-IMV10/2020,Switzerland/AG-UZH-IMV12/2020
SEARCH Alliance San Diego with Idanya Rubí Serafín Higuera et al	6	unknown	unknown	unknown	Mexico/BCN-ALSR-2536/2020,Mexico/BCN-ALSR-2524/2020,Mexico/BCN-ALSR-2542/2020,Mexico/BCN-ALSR-2537/2020,Mexico/BCN-ALSR-2568/2020,Mexico/BCN-ALSR-2557/2020
Darren L Smith et al	4	unknown	unknown	unknown	England/NORT-29E612/2020,England/NORT-29F6C6/2020,England/MILK-991751/2020,England/NORT-284C95/2020
Paul Cotter et al	13	unknown	unknown	unknown	Ireland/CO-NVRL-20G44155/2020,Ireland/KE-NVRL-20G47387/2020,Ireland/LK-UHL12/2020,Ireland/LK-UHL6/2020,Ireland/LK-UHL28/2020,Ireland/LK-UHL146/2020,Ireland/LK-UHL123/2020,Ireland/CE-UHL137/2020,Ireland/TA-UHL34/2020,Ireland/LK-UHL31/2020,Ireland/LK-UHL45/2020,Ireland/LK-UHL290/2020,Ireland/LK-UHL143/2020
Luke W Meredith et al A	2	Preliminary analysis of SARS-CoV-2 importation & establishment of UK transmission lineages	unknown	https://virological.org/t/preliminary-analysis-of-sars-cov-2-importation-establishment-of-uk-transmission-lineages/507	England/CAMB-7A6B4/2020,England/CAMB-7333C/2020
Sergi Castellano et al A	1	Preliminary analysis of SARS-CoV-2 importation & establishment of UK transmission lineages	unknown	https://virological.org/t/preliminary-analysis-of-sars-cov-2-importation-establishment-of-uk-transmission-lineages/507	England/LOND-D3E75/2020
Luke W Meredith et al B	4	unknown	unknown	unknown	England/CAMB-7F910/2020,England/CAMB-1ACF26/2020,England/CAMB-7DF98/2020,England/CAMB-1B12BC/2020
Harper VanSteenhouse et al	9	unknown	unknown	unknown	England/QEUH-5338DA/2020,England/QEUH-96356D/2020,England/QEUH-9B555D/2020,England/QEUH-AE1C16/2020,England/QEUH-9993CE/2020,England/QEUH-9B4C4A/2020,England/QEUH-54B73C/2020,England/QEUH-5DDB33/2020,Scotland/QEUH-E95CE0/2021
Juan David Ramírez et al	5	The arrival and spread of SARS-CoV2 in Colombia	unknown	https://www.medrxiv.org/content/10.1101/2020.06.11.20125799v1	Colombia/COR-GVI-97517/2020,Colombia/VAC-GVI-93511/2020,Colombia/VAC-GVI-93534/2020,Colombia/VAC-GVI-93537/2020,Colombia/MET-GVI-97769/2020
The Lighthouse Lab in Milton Keynes et al	25	unknown	unknown	unknown	England/MILK-848D67/2020,England/MILK-878C34/2020,England/MILK-974A79/2020,England/MILK-974727/2020,England/MILK-99C501/2020,England/MILK-B8C4E7/2020,England/MILK-627CFA/2020,England/MILK-9757BD/2020,England/MILK-9957C6/2020,England/MILK-9D3E03/2020,England/MILK-975AF0/2020,England/MILK-994A73/2020,England/MILK-8262F7/2020,England/MILK-871530/2020,England/MILK-AB8067/2020,England/MILK-630B88/2020…
Edgar Mendieta-Condado et al	1	unknown	unknown	unknown	Mexico/SON-InDRE-103/2020
Erin Young et al	2	unknown	unknown	unknown	USA/UT-UPHL-201106352/2020,USA/UT-UPHL-201109489/2020
Erin L. Young et al	2	unknown	unknown	unknown	USA/UT-UPHL-2012432064/2020,USA/UT-UPHL-2101178518/2020
SEARCH Alliance San Diego with Samuel Navarro Alvarez et al	2	unknown	unknown	unknown	Mexico/BCN-ALSR-1693/2020,Mexico/BCN-ALSR-1712/2020
SEARCH Alliance San Diego with Aaron Harding et al	2	unknown	unknown	unknown	Mexico/BCN-ALSR-4770/2020,Mexico/BCN-ALSR-4774/2020
Raúl Recio et al	1	unknown	unknown	unknown	Spain/MD-H12-33/2020
Đặng Thanh Giang et al	1	unknown	unknown	unknown	Vietnam/PIHCM-237/2020
Fatma Bayrakdar et al B	1	Phylogenetic Analysis of SARS-CoV-2 Genomes in Turkey	unknown	https://dx.doi.org/10.1101/2020.05.15.095794	Turkey/HSGM-8970/2020
Andrey Komissarov et al B	11	Genomic epidemiology of the early stages of SARS-CoV-2 outbreak in Russia	unknown	https://dx.doi.org/10.1101/2020.07.14.20150979	Russia/StPetersburg-RII4384V/2020,Russia/StPetersburg-RII4944S/2020,Russia/StPetersburg-RII5942S/2020,Russia/StPetersburg-RII6027S/2020,Russia/StPetersburg-RII6031S/2020,Russia/StPetersburg-RII7581S/2020,Russia/StPetersburg-RII7594S/2020,Russia/StPetersburg-RII8890S/2020,Russia/StPetersburg-RII4936S/2020,Russia/StPetersburg-RII6065S/2020,Russia/StPetersburg-RII7488S/2020
Wbeimar Aguilar-Jimenez et al	1	unknown	unknown	unknown	Colombia/ANT-UdeA-200325-01/2020
Cilla et al	1	unknown	unknown	unknown	Spain/PV-HUD-70063452/2020
Gustavo Cilla et al	16	unknown	unknown	unknown	Spain/PV-IBV-004181/2020,Spain/PV-IBV-98007662/2020,Spain/PV-IBV-98007637/2020,Spain/PV-IBV-98006718/2020,Spain/PV-IBV-2129/2020,Spain/PV-IBV-004243/2020,Spain/PV-IBV-98007685/2020,Spain/PV-IBV-98005146/2020,Spain/PV-IBV-005154/2020,Spain/PV-IBV-005147/2020,Spain/PV-IBV-005148/2020,Spain/PV-IBV-005172/2020,Spain/PV-IBV-005174/2020,Spain/PV-IBV-005145/2020,Spain/PV-IBV-005161/2020,Spain/PV-IBV-005…
Encarnacion Simarro Córdoba et al	2	unknown	unknown	unknown	Spain/CM-IBV-003792/2020,Spain/CM-IBV-003882/2020
Derly Andrade et al	5	unknown	unknown	unknown	Ecuador/USFQ-133/2020,Ecuador/USFQ-131/2020,Ecuador/USFQ-129/2020,Ecuador/USFQ-207/2020,Ecuador/USFQ-528/2020
María Rodríguez-Tejedor et al	7	unknown	unknown	unknown	Spain/MD-IBV-99013182/2020,Spain/MD-IBV-99013186/2020,Spain/MD-IBV-99013305/2020,Spain/MD-IBV-99013315/2020,Spain/MD-IBV-99013236/2020,Spain/MD-IBV-99013222/2020,Spain/MD-IBV-99013183/2020
Cristián Castelló Abietar et al	1	unknown	unknown	unknown	Spain/AS-IBV-98006659/2020
Elisa Martró et al	33	unknown	unknown	unknown	Spain/CT-IBV-005475/2020,Spain/CT-IBV-99009869/2020,Spain/CT-IBV-99009900/2020,Spain/CT-IBV-97009559/2020,Spain/CT-IBV-97009569/2020,Spain/CT-IBV-97009558/2020,Spain/CT-IBV-97009582/2020,Spain/CT-IBV-97009567/2020,Spain/CT-IBV-97009570/2020,Spain/CT-IBV-97009560/2020,Spain/CT-IBV-97010138/2020,Spain/CT-IBV-97009587/2020,Spain/CT-IBV-99009892/2020,Spain/CT-IBV-99009904/2020,Spain/CT-IBV-99009911/2…
Sergio Buenestado Serrano et al	2	unknown	unknown	unknown	Spain/M-20191593/2020,Spain/MD-20510356/2020
Belén Prado-Vivar et al	31	unknown	unknown	unknown	Ecuador/USFQ-127/2020,Ecuador/USFQ-220/2020,Ecuador/USFQ-563/2020,Ecuador/USFQ-539/2020,Ecuador/USFQ-026/2020,Ecuador/USFQ-113/2020,Ecuador/USFQ-224/2020,Ecuador/USFQ-204/2020,Ecuador/USFQ-150/2020,Ecuador/USFQ-344/2020,Ecuador/USFQ-1112/2020,Ecuador/USFQ-039/2020,Ecuador/USFQ-735/2021,Ecuador/USFQ-195/2020,Ecuador/USFQ-219/2020,Ecuador/USFQ-405/2020,Ecuador/USFQ-721/2021,Ecuador/USFQ-066/2020,Ec…
Fabian Aguilar et al	2	unknown	unknown	unknown	Ecuador/USFQ-209/2020,Ecuador/USFQ-527/2020
Mouna Ouadghiri et al	8	unknown	unknown	unknown	Morocco/FMP-60/2020,Morocco/FMP-41/2020,Morocco/FMP-49/2020,Morocco/FMP-42/2020,Morocco/FMP-43/2020,Morocco/FMP-46/2020,Morocco/FMP-58/2020,Morocco/FMP-45/2020
Abdul Karim sesay et al	36	unknown	unknown	unknown	Gambia/NPHL-1168/2020,Gambia/NPHL-1212/2020,Gambia/NPHL-1209/2020,Gambia/S-422/2020,Gambia/S-333/2020,Gambia/S-0315D/2020,Gambia/S-384/2020,Gambia/S-418/2020,Gambia/S-3015J/2020,Gambia/NPHL-2640/2020,Gambia/S-3039J/2020,Gambia/S-375/2020,Gambia/GC19-0544/2020,Gambia/NPHL-1216/2020,Gambia/GC19-1706/2020,Gambia/NPHL-1230/2020,Gambia/S-0287B/2020,Gambia/S-290/2020,Gambia/S-3069F/2020,Gambia/S-3087K/…
Sylvie Behillil et al	17	unknown	unknown	unknown	France/BRE-8936/2020,France/BRE-8930/2020,France/IDF-9150/2020,France/GES-8536/2020,France/IDF-9128/2020,France/IDF-9142/2020,France/IDF-9177/2020,France/IDF-9172/2020,France/IDF-9183/2020,France/CVL-8260/2020,France/IDF-8679/2020,France/IDF-8683/2020,France/IDF-8697/2020,France/IDF-8706/2020,France/IDF-8707/2020,France/IDF-9135/2020,France/IDF-8702/2020
Darío García de Viedma et al	20	unknown	unknown	unknown	Spain/MD-IBV-99008466/2020,Spain/MD-IBV-99008700/2020,Spain/MD-IBV-99008749/2020,Spain/MD-IBV-99008654/2020,Spain/MD-IBV-99008727/2020,Spain/MD-IBV-99008770/2020,Spain/MD-IBV-99008771/2020,Spain/MD-IBV-99012312/2020,Spain/MD-IBV-99012455/2020,Spain/MD-IBV-99008531/2020,Spain/MD-IBV-99012376/2020,Spain/MD-IBV-99012478/2020,Spain/MD-IBV-99012375/2020,Spain/MD-IBV-99012392/2020,Spain/MD-IBV-99012884…
Carmen Ezpeleta Baquedano et al	3	unknown	unknown	unknown	Spain/NC-IBV-97011906/2020,Spain/NC-IBV-97011908/2020,Spain/NC-IBV-97011907/2020
Parisi A. et al	21	unknown	unknown	unknown	Italy/APU-IZSPB_290PT/2020,Italy/APU-IZSPB-330PT/2020,Italy/BAS-IZSPB-366PT/2020,Italy/BAS-IZSPB-365PT/2020,Italy/BAS-IZSPB-364PT/2020,Italy/APU-IZSPB-439PT/2020,Italy/APU-IZSPB_453PT/2020,Italy/APU-IZSPB_280PT/2020,Italy/APU-IZSPB_281PT/2020,Italy/APU-IZSPB_314PT/2020,Italy/BAS-IZSPB-392PT/2020,Italy/BAS-IZSPB-359PT/2020,Italy/APU-IZSPB_313PT/2020,Italy/APU-IZSPB_272PT/2020,Italy/APU-IZSPB_265PT…
Lorusso A et al	29	unknown	unknown	unknown	Italy/ABR-IZSGC-TE363480/2020,Italy/ABR-IZSGC-369404/2020,Italy/ABR-IZSGC-TE365560/2020,Italy/ABR-IZSGC-TE365556/2020,Italy/ABR-IZSGC-TE5551/2020,Italy/ABR-IZSGC-TE46435/2020,Italy/ABR-IZSGC-TE46439/2020,Italy/ABR-IZSGC-TE46456/2020,Italy/ABR-IZSGC-TE46429/2020,Italy/ABR-IZSGC-TE46436/2020,Italy/ABR-IZSGC-TE46129/2020,Italy/ABR-IZSGC-TE49480/2020,Italy/ABR-IZSGC-TE46428/2020,Italy/ABR-IZSGC-TE492…
Dave J. Baker et al B	6	unknown	unknown	unknown	England/MILK-A56159/2020,England/MILK-B068BC/2020,England/NORW-ECCAC/2020,England/ALDP-9CC31D/2020,England/QEUH-A48EEA/2020,England/NORW-221ADC/2020
Adelaide Milani et al	3	unknown	unknown	unknown	Italy/VEN-IZSVe-20RS2161-13_VR/2020,Italy/VEN-IZSVe-20RS2165-6_RO/2020,Italy/VEN-IZSVe-20RS2163-1_VR/2020
F Messina et al	1	unknown	unknown	unknown	Italy/LAZ-INMI-166/2021
Rob Howes et al	17	unknown	unknown	unknown	England/CAMC-B22B1B/2020,England/CAMC-990A77/2020,England/CAMC-B0ABFB/2020,England/CAMC-942FC0/2020,England/CAMC-9491D2/2020,England/CAMC-B53768/2020,England/CAMC-945BD8/2020,England/CAMC-94C333/2020,England/CAMC-945B6F/2020,England/CAMC-945D87/2020,England/CAMC-10BFFD3/2021,England/CAMC-EDE692/2021,England/CAMC-B78B07/2020,England/CAMC-BD3A3A/2020,England/CAMC-CF9806/2020,England/CAMC-F7B61E/202…
Souissi et al	8	unknown	unknown	unknown	Tunisia/ADAGE-24804/2020,Tunisia/ADAGE-24463/2020,Tunisia/ADAGE-17786/2020,Tunisia/ADAGE-18503/2020,Tunisia/ADAGE-24763/2020,Tunisia/ADAGE-18212/2020,Tunisia/ADAGE-18505/2020,Tunisia/ADAGE-17873/2020
Susann Handrick et al	8	unknown	unknown	unknown	Tunisia/23-MHT_23/2020,Tunisia/11-MHT_24/2020,Tunisia/11-MHT_18/2020,Tunisia/11-MHT_17/2020,Tunisia/11-MHT_9/2020,Tunisia/43-MHT_19/2020,Tunisia/23-MHT_14/2020,Tunisia/11-MHT_5/2020
Patrizia Annunziata et al	29	unknown	unknown	unknown	Italy/CAM-TIGEM-158/2020,Italy/CAM-TIGEM-1013/2020,Italy/CAM-TIGEM-1023/2020,Italy/CAM-TIGEM-361/2020,Italy/CAM-TIGEM-345/2020,Italy/CAM-TIGEM-312/2020,Italy/CAM-TIGEM-124/2020,Italy/CAM-TIGEM-379/2020,Italy/CAM-TIGEM-59/2020,Italy/CAM-TIGEM-304/2020,Italy/CAM-TIGEM-325/2020,Italy/CAM-TIGEM-417/2020,Italy/CAM-TIGEM-866/2020,Italy/CAM-TIGEM-846/2020,Italy/CAM-TIGEM-894/2020,Italy/CAM-TIGEM-914/202…
Saleta Sierra et al	1	unknown	unknown	unknown	Germany/NW-IOV-K-5678/2020
Gemma Clark et al	2	unknown	unknown	unknown	England/QEUH-A763E4/2020,England/MILK-A1D81D/2020
Pilailuk Okada et al	24	unknown	unknown	unknown	Thailand/Bangkok-Rat02/2020,Thailand/Chonburi-SQ-SM0001/2020,Thailand/Chonburi-SQ-LN0002/2020,Thailand/SamutSakorn_72-20/2020,Thailand/Bangkok-Tho07/2020,Thailand/Bangkok-PH7928/2020,Thailand/ChiangRai_NS0001/2020,Thailand/ChiangRai_SM/2020,Thailand/phitsanulok-NT0076/2020,Thailand/SamutSakorn_12-20/2020,Thailand/Bangkok-14712/2020,Thailand/Bangkok-Ge04/2020,Thailand/Bangkok-15401/2020,Thailand/C…
Fundació irsiCaixa. Hospital Universitari Germans Trias i Pujol(HUGTiP) et al	3	unknown	unknown	unknown	Spain/CT-IrsiCaixaLSXBM1/2020,Spain/CT-IrsiCaixaLEKAP1/2020,Spain/CT-IrsiCaixaLZMQW1/2020
Marc Noguera-Julian et al	3	unknown	unknown	unknown	Spain/CT-IrsiCaixaLOISP1/2021,Spain/CT-Irsicaixa2020090219/2020,Spain/CT-Irsicaixa2020090222/2020
Carla López-Causapé et al	11	unknown	unknown	unknown	Spain/IB-IBV-99012793/2020,Spain/IB-IBV-99010764/2020,Spain/IB-IBV-99012810/2020,Spain/IB-IBV-99012831/2020,Spain/IB-IBV-99012786/2020,Spain/IB-IBV-99007252/2020,Spain/IB-IBV-99010789/2020,Spain/IB-IBV-99015826/2021,Spain/IB-IBV-99012824/2021,Spain/IB-IBV-99012846/2020,Spain/IB-IBV-99015881/2021
Ana Rita Goncalves et al	3	unknown	unknown	unknown	Switzerland/ZH-SNRCI-4303/2020,Switzerland/BE-SNRCI-8076/2020,Switzerland/GR-SNRCI-9213/2020
Ana Rita Gonçalves Cabecinhas et al	8	unknown	unknown	unknown	Switzerland/TI-SNRCI-1223/2020,Switzerland/ZH-SNRCI-1241/2020,Switzerland/LU-SNRCI-5417/2020,Switzerland/TI-SNRCI-265/2020,Switzerland/SG-SNRCI-3430/2020,Switzerland/GE-SNRCI-7587/2020,Switzerland/SG-SNRCI-2687/2020,Switzerland/GR-SNRCI-1135/2020
CIDM-PH et al. et al	17	unknown	unknown	unknown	Australia/NSW1176/2020,Australia/NSW367/2020,Australia/NSW1137/2020,Australia/NSW1458/2020,Australia/NSW633/2020,Australia/NSW1126/2020,Australia/NSW553/2020,Australia/NSW554/2020,Australia/NSW1469/2021,Australia/NSW606/2020,Australia/NSW1039/2020,Australia/NSW1045/2020,Australia/NSW1190/2020,Australia/NSW849/2020,Australia/NSW1197/2020,Australia/NSW1382/2020,Australia/NSW1381/2020
M Rueca et al	4	unknown	unknown	unknown	Italy/LAZ-INMI-146/2021,Italy/LAZ-INMI-89/2020,Italy/LAZ-INMI-83/2020,Italy/TUS-INMI-136/2020
B Bartolini et al	1	unknown	unknown	unknown	Italy/LAZ-INMI-151/2021
Pablo Tsukayama et al	42	unknown	unknown	unknown	Peru/LIM-UPCH-0291/2020,Peru/LIM-UPCH-0303/2020,Peru/LIM-UPCH-0131/2020,Peru/CAL-UPCH-0044/2020,Peru/LAL-UPCH-0109/2020,Peru/LIM-UPCH-0119/2020,Peru/AMA-UPCH-0265/2020,Peru/LIM-UPCH-0041/2020,Peru/LIM-UPCH-0033/2020,Peru/CAL-UPCH-0062/2020,Peru/UCA-UPCH-0067/2020,Peru/LIM-UPCH-0147/2020,Peru/LIM-UPCH-0331/2020,Peru/LIM-UPCH-0079/2020,Peru/LIM-UPCH-0101/2020,Peru/LIM-UPCH-0128/2020,Peru/LIM-UPCH-0…
Luigi Atripaldi et al	1	unknown	unknown	unknown	Italy/CAM-COTUGNO-81/2021
N. Decaro et al	2	unknown	unknown	unknown	dog/Italy/Dog399-20BA/2020,Italy/TE.237004/2020
Allison McGeer et al	26	unknown	unknown	unknown	Canada/ON-S1598/2020,Canada/ON-S2041/2021,Canada/ON-MMU-S2042/2021,Canada/ON-SC0219/2020,Canada/ON-SC0235/2020,Canada/ON-SC0234/2020,Canada/ON-PPS-00326/2020,Canada/ON-PPS-00039/2020,Canada/ON-PPS-00010/2020,Canada/ON-PPS-00149/2020,Canada/ON-S2040/2021,Canada/ON-MMU-S2120/2021,Canada/ON-MMU-S2121/2021,Canada/ON-S2017/2020,Canada/ON-S2034/2020,Canada/ON-S2033/2020,Canada/ON-S2032/2020,Canada/ON-S…
CUTINO-MOGUEL et al	4	unknown	unknown	unknown	England/LOND-12871CD/2020,England/LOND-12871EB/2020,England/LOND-1286A1E/2020,England/LOND-12879F2/2020
Alejandro Abner Garcia Leon et al	1	unknown	unknown	unknown	Ireland/WX-NVRL-AIIDW001v2/2020
Giorgio Giurato et al	5	unknown	unknown	unknown	Italy/CAM-CRGS-255/2020,Italy/CAM-CRGS-246/2020,Italy/CAM-CRGS-173/2020,Italy/CAM-CRGS-240/2020,Italy/CAM-CRGS-203/2020
C.E.M Gruber et al	1	unknown	unknown	unknown	Italy/LAZ-INMI-86/2020
María de Toro et al	4	unknown	unknown	unknown	Spain/RI-IBV-99010960/2020,Spain/RI-IBV-99010912/2020,Spain/RI-IBV-99010962/2020,Spain/RI-IBV-98002345/2020
Iacobellis M et al	13	unknown	unknown	unknown	Italy/APU-PODV-15921572/2020,Italy/APU-PODV-15937706/2020,Italy/APU-PODV-15948132/2020,Italy/APU-PODV-15705294/2020,Italy/APU-PODV-15699471/2020,Italy/APU-PODV-15943174/2020,Italy/APU-PODV-15934631/2020,Italy/APU-PODV-15934636/2020,Italy/APU-PODV-15935795/2020,Italy/APU-PODV-15935787/2020,Italy/APU-PODV-15961609/2020,Italy/APU-PODV-15965382/2020,Italy/APU-PODV-15949164/2020
Meumann et al	1	unknown	unknown	unknown	Australia/NT67/2020
Banko Ana et al	5	unknown	unknown	unknown	Serbia/C23860/2020,Serbia/L3072/2020,Serbia/M16265/2020,Serbia/L5281/2020,Serbia/C17708/2020
Vidanovic et al	75	unknown	unknown	unknown	Serbia/Novi_Sad-NIVNS41211/2020,Serbia/Vranje-000670404/2020,Serbia/Kragujevac-00040304/2020,Serbia/KV22-05/2020,Serbia/Pancevo-075362804/2020,Serbia/NoviSad-215042606/2020,Serbia/Gracanica-043870912/2020,Serbia/Pancevo-007910104/2020,Serbia/Kraljevo-00521205/2020,Serbia/Backa_Palanka-733652711/2020,Serbia/Strpce-046651112/2020,Serbia/Lipljan-005360911/2020,Serbia/Subotica-198541706/2020,Serbia/U…
Manh Huy Dao et al	1	unknown	unknown	unknown	Vietnam/PIHCM-1564/2020
Kamolthip Atsawawaranunt et al	11	unknown	unknown	unknown	Thailand/Bangkok-CONI-0330/2020,Thailand/Bangkok-CONI-0319/2020,Thailand/AngThong-CONI-0444/2021,Thailand/SamutSakhon-CONI-0398/2020,Thailand/SamutSakhon-CONI-0372/2020,Thailand/Bangkok-CONI-0441/2021,Thailand/SamutSakhon-CONI-0392/2020,Thailand/Bangkok-CONI-0423/2021,Thailand/Bangkok-CONI-0425/2021,Thailand/Bangkok-CONI-0436/2021,Thailand/Bangkok-CONI-0424/2021
Laurens Lambrechts et al	4	unknown	unknown	unknown	Belgium/UGent-353/2020,Belgium/UGent-237/2020,Belgium/UGent-155/2020,Belgium/UGent-126/2020
Aleksandr Ianevski et al	5	unknown	unknown	unknown	Norway/Trondheim202-S2/2020,Norway/Trondheim-E10/2020,Norway/Trondheim-S5/2020,Norway/Trondheim-S4/2020,Norway/Trondheim-E9/2020
Suppiah J et al	37	unknown	unknown	unknown	Malaysia/IMR-WC194446/2020,Malaysia/IMR-CV138687/2020,Malaysia/IMR-CV140277/2020,Malaysia/IMR-CV140314/2020,Malaysia/IMR-CV140278/2020,Malaysia/IMR-CV1140107/2020,Malaysia/IMR-CV138815/2020,Malaysia/IMR-CV139206/2020,Malaysia/IMR-CV138548/2020,Malaysia/IMR-WC216336/2020,Malaysia/IMR-WC281546/2020,Malaysia/IMR-UCSI_R7/2021,Malaysia/IMR-UCSI_R17/2021,Malaysia/IMR-UCSI_R1/2021,Malaysia/IMR-UCSI_R19/…
Keith Durkin et al A	37	unknown	unknown	unknown	Belgium/ULG-11015/2020,Belgium/ULG-10597/2020,Belgium/ULG-10893/2020,Belgium/ULG-10311/2020,Belgium/ULG-10285/2020,Belgium/ULG-10290/2020,Belgium/ULG-10331/2020,Belgium/ULG-10620/2020,Belgium/ULG-10368/2020,Belgium/ULG-10275/2020,Belgium/ULG-10353/2020,Belgium/ULG-10363/2020,Belgium/ULG-10415/2020,Belgium/ULG-10997/2020,Belgium/ULG-11038/2020,Belgium/ULG-10932/2020,Belgium/ULG-11192/2020,Belgium/…
Nick Vereecke et al	2	unknown	unknown	unknown	Belgium/UGent-262/2020,Belgium/UGent-267/2020
Yvan Butera et al	7	unknown	unknown	unknown	Rwanda/NRLNAT1008/2020,Rwanda/NRLNAT1001/2020,Rwanda/NRLNAT1006/2020,Rwanda/NRLNAT1003/2020,Rwanda/1002/2020,Rwanda/NRLNAT1007/2020,Rwanda/NRLNAT1004/2020
Roshdy et al	4	unknown	unknown	unknown	Egypt/CPHL-NRC-18/2020,Egypt/CPHL-NRC-17/2020,Egypt/CPHL-NRC-10/2020,Egypt/C-CEIRS-19MOH/2020
M. Carmen Pérez González et al	1	unknown	unknown	unknown	Spain/CN-IBV-97006513/2020
Shashi Sharma et al	1	unknown	unknown	unknown	India/MP-DRDE3510/2020
Fausto Baldanti et al	2	unknown	unknown	unknown	Italy/LOM-INMI-5314-N/2020,Italy/LOM-INMI-13075-N/2020
Claudia Alteri et al	6	unknown	unknown	unknown	Italy/LOM-UniMI-L281/2020,Italy/LOM-UniMI-L411/2020,Italy/LOM-UniMI-L345/2020,Italy/LOM-UniMI-L276/2020,Italy/LOM-UniMI-L60/2020,Italy/LOM-UniMI-L282/2020
Guiomar et al et al	2	unknown	unknown	unknown	Portugal/PT0012/2020,Portugal/PT0016/2020
Marlena Robakowska et al	3	unknown	unknown	unknown	Poland/1105973/2020,Poland/1105644/2020,Poland/1109171/2020
Adam Kotorashvili et al	1	unknown	unknown	unknown	Georgia/Tb/2020
Felipe Benites et al	5	unknown	unknown	unknown	Brazil/RS-00670/2020,Brazil/RS-00615/2020,Brazil/RS-00672/2020,Brazil/RS-00694/2020,Brazil/RS-00677/2020
Filip Rokić et al	6	unknown	unknown	unknown	Croatia/17-S7new/2020,Croatia/OY-S1new/2020,Croatia/AU-S10new/2020,Croatia/8U-S17new/2020,Croatia/7R-S8new/2020,Croatia/I7-S21new/2020
Naranzul Ts et al	1	unknown	unknown	unknown	Mongolia/Imp3989/2020
Pragya D. Yadav et al B	1	Genomic analysis of SARS-CoV-2 strains among Indians returning from Italy, Iran & China, & Italian tourists in India	unknown	http://www.ijmr.org.in/article.asp?issn=0971-5916;year=2020;volume=151;issue=2;spage=255;epage=260;aulast=Potdar	India/UN-3239/2020
LAUBSCHER Florian et al. et al	5	unknown	unknown	unknown	Switzerland/AG-SNRCI-29940361/2020,Switzerland/TI-SNRCI-29919486/2020,Switzerland/GE-SNRCI-29933895/2020,Switzerland/GE-SNRCI-29949586/2020,Switzerland/BL-SNRCI-29950902/2020
Joan Marti-Carreras et al	5	A phylodynamic workflow to rapidly gain insights into the dispersal history and dynamics of SARS-CoV-2 lineages	unknown	https://dx.doi.org/10.1101/2020.05.05.078758	Belgium/RA-030445/2020,Belgium/FFJ-0324124/2020,Belgium/DD-030593/2020,Belgium/AKM-030670/2020,Belgium/RR-030699/2020
Mancon A et al	1	unknown	unknown	unknown	Italy/LOM-ASST-6/2020
Licastro D et al A	6	unknown	unknown	unknown	Italy/FVG-ICGEB-S204/2020,Italy/FVG-ICGEB-S218/2020,Italy/FVG-ICGEB-S217/2020,Italy/FVG-ICGEB-S211/2020,Italy/FVG-ICGEB-S214/2020,Italy/FVG-ICGEB-S212/2020
Rasmus Kirkegaard et al	12	unknown	unknown	unknown	Denmark/ALAB-SSI-707/2020,Denmark/ALAB-HH-267/2020,Denmark/ALAB-HH-195/2020,Denmark/ALAB-SSI402/2020,Denmark/ALAB-SSI-1261/2020,Denmark/ALAB-SSI-284/2020,Denmark/ALAB-SSI-1239/2020,Denmark/ALAB-SSI361/2020,Denmark/ALAB-SSI226/2020,Denmark/ALAB-SSI118/2020,Denmark/ALAB-SSI221/2020,Denmark/ALAB-SSI-248/2020
Placide Mbala-Kingebeni et al A	16	Phylogenetic analysis of SARS-CoV-2 in DRC	unknown	https://virological.org/t/phylogenetic-analysis-of-sars-cov-2-in-drc/528	DRC/191/2020,DRC/108/2020,DRC/KN-0038/2020,DRC/236/2020,DRC/82/2020,DRC/248/2020,DRC/521/2020,DRC/1982/2020,DRC/2169/2020,DRC/2904/2020,DRC/3595/2020,DRC/3633/2020,DRC/3632/2020,DRC/1234/2020,DRC/1249/2020,DRC/523/2020
Mélanie Albert et al C	16	unknown	unknown	unknown	France/BRE-5689/2020,France/IDF-3518/2020,France/IDF-3276/2020,Algeria/G41498-8846/2020,Algeria/G38029-8861/2020,Algeria/G35081-8858/2020,Algeria/G37308-8864/2020,France/HDF-1465/2020,Algeria/G0860_2262/2020,Algeria/G0640_2265/2020,Algeria/G0638_2264/2020,Algeria/G38882-8853/2020,Algeria/G38218-8852/2020,Algeria/G38599-8859/2020,Algeria/G35155-8850/2020,Algeria/G35014-8856/2020
Benoit et al	5	unknown	unknown	unknown	Canada/UN-CRCHUM-PostFreeze-9/2020,Canada/UN-CRCHUM-PreFreeze-9/2020,Canada/UN-CRCHUM-PostFreeze-5/2020,Canada/UN-CRCHUM-PreFreeze-10/2020,Canada/UN-CRCHUM-PostFreeze-10/2020
Martin Sundqvist et al	2	unknown	unknown	unknown	Sweden/20-50076/2020,Sweden/20-50312/2020
Cesare E.M. Gruber et al B	6	unknown	unknown	unknown	Italy/LOM-INMI-10734/2020,Italy/LAZ-INMI-30/2020,Italy/LAZ-INMI-54/2020,Italy/LAZ-INMI-40/2020,Italy/LAZ-INMI-37/2020,Italy/LAZ-INMI-39/2020
Martina Rueca et al	5	unknown	unknown	unknown	Italy/LOM-INMI-BG-9225/2020,Italy/LAZ-INMI-31/2020,Italy/LAZ-INMI-61/2020,Italy/LAZ-INMI-48/2020,Italy/LAZ-INMI-36/2020
Bagnarelli et al	3	unknown	unknown	unknown	Italy/MAR-UnivPM-71205/2020,Italy/MAR-UnivPM-73702/2020,Italy/MAR-UnivPM-73696/2020
Oleg V. Pyankov et al	4	unknown	unknown	unknown	Russia/Moscow-62505/2020,Russia/Moscow-62501/2020,Russia/Khabarovsk-88201/2020,Russia/Yakutia-83301/2020
Carlos Padilla Rojas et al	6	unknown	unknown	unknown	Peru/LIM-INS-046/2020,Peru/LIM-INS-031/2020,Peru/LOR-INS-079/2020,Peru/ANC-INS-059/2020,Peru/ARE-INS-076/2020,Peru/LIM-INS-173/2020
Paola Stefanelli et al A	3	unknown	unknown	unknown	Italy/ABR-IZSGC-484/2020,Italy/CAM-ISS-780/2020,Italy/SIC-AMVRC-4411/2020
Giorgio Giurato (Corresponding Author) et al	5	unknown	unknown	unknown	Italy/CAM-CRGS-97/2020,Italy/CAM-CRGS-84/2020,Italy/CAM-CRGS-117/2020,Italy/CAM-CRGS-49/2020,Italy/CAM-CRGS-53/2020
Mélnie Albert et al	2	Introductions and early spread of SARS-CoV-2 in France	unknown	https://dx.doi.org/10.1101/2020.04.24.059576	France/NOR-N1620/2020,France/BRE-2330/2020
Jan Richter et al	4	unknown	unknown	unknown	Cyprus/007/2020,Cyprus/004/2020,Cyprus/008/2020,Cyprus/006/2020
Dr V A Potdar et al	2	A distinct phylogenetic cluster of Indian SARS-CoV-2 isolates	unknown	https://dx.doi.org/10.1101/2020.05.31.126136	India/MH-CCMB-NIV5/2020,India/MH-CCMB-NIV3/2020
Sergey A. Bodnev et al	4	unknown	unknown	unknown	Russia/Moscow-80112/2020,Russia/Moscow-67142/2020,Russia/Yakutia-73709/2020,Russia/Tatarstan-82208/2020
Claudio Tavares Sacchi et al A	25	unknown	unknown	unknown	Brazil/SP-828/2020,Brazil/SP-883/2020,Brazil/SP-886/2020,Brazil/SP-985/2020,Brazil/SP-860/2020,Brazil/SP-122/2020,Brazil/SP-124/2020,Brazil/SP-388/2020,Brazil/SP-225/2020,Brazil/SP-837/2020,Brazil/SP-844R1/2020,Brazil/SP-754/2020,Brazil/SP-163/2020,Brazil/SP-600/2020,Brazil/SP-919/2020,Brazil/SP-914/2020,Brazil/SP-1052/2021,Brazil/SP-976/2021,Brazil/SP-1012/2021,Brazil/SP-1013/2021,Brazil/SP-1044…
Dieter A. Wolf et al	1	unknown	unknown	unknown	Germany/BY-MGZ-04/2020
Max Muenchhoff et al	9	unknown	unknown	unknown	Germany/BY-MVP-0101/2020,Germany/BY-MVP-0100/2020,Germany/BY-MVP-0271/2020,Germany/BY-MVP-0396/2020,Germany/BY-MVP-0253/2020,Germany/BY-MVP-0090/2020,Germany/BY-MVP-0385/2020,Germany/BY-MVP-0097/2020,Germany/BY-MVP-0395/2020
Beil J. et al	2	unknown	unknown	unknown	Germany/SN-DcGC-L62670/2020,Germany/SN-DcGC-L62676/2020
Angel Angelov et al	10	unknown	unknown	unknown	Germany/BW-UT-010/2020,Congo/UKT-008/2020,Congo/UKT-005/2020,Congo/UKT-015/2020,Congo/UKT-014/2020,Congo/UKT-002/2020,Congo/UKT-013/2020,Congo/UKT-009/2020,Germany/BW-UT-009/2020,Germany/BW-UT-024/2020
Paola Stefanelli et al B	1	Whole genome and phylogenetic analysis of two SARS-CoV-2 strains isolated in Italy in January and February 2020: additional clues on multiple introductions and further circulation in Europe	unknown	https://dx.doi.org/10.2807/1560-7917.ES.2020.25.13.2000305	Italy/LOM-ASST-CDG1/2020
Gianguglielmo Zehender et al	1	Genomic characterization and phylogenetic analysis of SARS-COV-2 in Italy	unknown	https://onlinelibrary.wiley.com/doi/abs/10.1002/jmv.25794	Italy/LOM-UniMI03/2020
Rimoldi SG et al	1	unknown	unknown	unknown	Italy/LOM-ASST-4/2020
Hajar Lemriss et al	1	unknown	unknown	unknown	Morocco/refstage1/2020
Claudio Tavares Sacchi et al B	2	Importation and early local transmission of COVID-19 in Brazil, 2020	unknown	https://dx.doi.org/10.1590/s1678-9946202062030	Brazil/SP-06/2020,Brazil/SP-03/2020
Elena Gasich et al	7	unknown	unknown	unknown	Belarus/MI-RII-MH11353S/2020,Belarus/HO-RII-MH11354S/2020,Belarus/MI-RII-MH11355S/2020,Belarus/MA-RII-MH11359S/2020,Belarus/MI-RII-MH11337S/2020,Belarus/MI-RII-MH11351S/2020,Belarus/VI-RII-MH11358S/2020
Maria Christoforidi et al	4	unknown	unknown	unknown	Greece/NIC_5/2020,Greece/AUTH_6/2020,Greece/Thessaloniki/2020,Greece/AYTH_8/2020
El-Shesheny et al	2	unknown	unknown	unknown	Egypt/CPHL-NRC-6/2020,Egypt/CPHL-NRC-4/2020
Thanh Le Viet et al	4	unknown	unknown	unknown	Zimbabwe/ZW-1193B/2020,Zimbabwe/ZW-25/2020,Zimbabwe/ZW-29/2020,Zimbabwe/ZW-6970/2020
Oluniyi P.E. et al B	4	New SARS-CoV-2 Genomes from Nigeria Reveals Dominance of Viruses with Spike Protein Mutation (D614G), and Additional Virus Lineages in Circulation	unknown	https://virological.org/t/new-sars-cov-2-genomes-from-nigeria-reveals-dominance-of-viruses-with-spike-protein-mutation-d614g-and-additional-virus-lineages-in-circulation/527	Nigeria/OS294-CV42/2020,Nigeria/ON191-CV49/2020,Nigeria/ON507-CV44/2020,Nigeria/OY094-CV57/2020
Ana Carvajal et al	1	unknown	unknown	unknown	Spain/CL-IBV-97006293/2020
RCGEB - MASA et al	56	unknown	unknown	unknown	NorthMacedonia/2339/2020,NorthMacedonia/7229/2020,NorthMacedonia/2227/2020,NorthMacedonia/6497/2020,NorthMacedonia/9675/2020,NorthMacedonia/7238/2020,NorthMacedonia/5016/2020,NorthMacedonia/13895/2020,NorthMacedonia/2052/2020,NorthMacedonia/5220/2020,NorthMacedonia/3101/2020,NorthMacedonia/11633/2020,NorthMacedonia/11602/2020,NorthMacedonia/9359/2020,NorthMacedonia/10299/2020,NorthMacedonia/9133/…
Cecilia Salazar et al B	6	unknown	unknown	unknown	Uruguay/UY-162/2020,Uruguay/UY-242/2020,Uruguay/UY-272/2020,Uruguay/UY-667/2020,Uruguay/UY-652/2020,Uruguay/UY-651/2020
Rijad Konjhodzic et al A	1	Phylogenetic pattern of SARS-CoV-2 from COVID-19 patients from Bosnia and Herzegovina: lessons learned to optimize future molecular and epidemiological approaches	unknown	https://dx.doi.org/10.1101/2020.06.19.160606	BosniaandHerzegovina/04-Sarajevo/2020
Bal et al B	1	unknown	unknown	unknown	France/ARA-683/2020
Ahmad Abou Tayoun et al B	7	unknown	unknown	unknown	UnitedArabEmirates/L920634731/2020,UnitedArabEmirates/L116596767/2020,UnitedArabEmirates/L920667894/2020,UnitedArabEmirates/L920632111/2020,UnitedArabEmirates/L920689030/2020,UnitedArabEmirates/L920633851/2020,UnitedArabEmirates/L3300061195/2020
Md. Imran Khan et al A	7	unknown	unknown	unknown	Bangladesh/DNAS_DRCIM_CPH_isl_417_BGD/2020,Bangladesh/DNAS_DRCIM_CPH_isl_479_BGD/2020,Bangladesh/DNAS_DRCIM_CPH_isl_485_BGD/2020,Bangladesh/DNAS_DRCIM_CPH_isl_509_BGD/2020,Bangladesh/DNAS_DRCIM_CPH_isl_437_BGD/2020,Bangladesh/DNAS_DRCIM_isl_IH-04/2020,Bangladesh/DNAS_DRICM_isl_SM-12/2020
Md. Imran Khan et al B	1	Genetic analysis of SARS-CoV-2 isolates collected from Bangladesh: insights into the origin, mutation spectrum, and possible pathomechanism	unknown	https://dx.doi.org/10.1101/2020.06.07.138800	Bangladesh/DNAS-CPH-466/2020
Hirsch et al	5	unknown	unknown	unknown	Switzerland/BL-UHB-42176753/2020,Switzerland/LU-UHB-42202805/2020,Switzerland/BL-UHB-BS-42169471/2020,Switzerland/BL-UHB-42169310/2020,Switzerland/BS-UHB-42169171/2020
Placide Mbala-Kingebeni et al B	12	unknown	unknown	unknown	DRC/16133/2020,DRC/16143/2020,DRC/16191/2020,DRC/7061/2020,DRC/11616/2020,DRC/11096/2020,DRC/5240/2020,DRC/4501/2020,DRC/5957/2020,DRC/11450/2020,DRC/11134/2020,DRC/16145/2020
Nouar Qutob et al	31	unknown	unknown	unknown	Palestine/16/2020,Palestine/28/2020,Palestine/14/2020,Palestine/13/2020,Palestine/15/2020,Palestine/19/2020,Palestine/21/2020,Palestine/44/2020,Palestine/76/2020,Palestine/77/2020,Palestine/66/2020,Palestine/69/2020,Palestine/73/2020,Palestine/89/2020,Palestine/68/2020,Palestine/11/2020,Palestine/7/2020,Palestine/36/2020,Palestine/1/2020,Palestine/2/2020,Palestine/40/2020,Palestine/55/2020,Palest…
LAUBSCHER F. et al	3	unknown	unknown	unknown	Switzerland/GE-SNRCI-3006/2020,Switzerland/GE-SNRCI-7927/2020,Switzerland/FR-SNRCI-7972/2020
Senjuti Saha et al	32	unknown	unknown	unknown	Bangladesh/CHRF-0011/2020,Bangladesh/CHRF-0010/2020,Bangladesh/CHRF-0002/2020,Bangladesh/CHRF-0016/2020,Bangladesh/CHRF-0009/2020,Bangladesh/CHRF-0013/2020,Bangladesh/CHRF-0075/2020,Bangladesh/CHRF-0067/2020,Bangladesh/CHRF-0012/2020,Bangladesh/CHRF-0100/2020,Bangladesh/CHRF-0079/2020,Bangladesh/CHRF-0025/2020,Bangladesh/CHRF-0023/2020,Bangladesh/CHRF-0081/2020,Bangladesh/CHRF-0069/2020,Banglades…
Keith Durkin et al B	2	A phylodynamic workflow to rapidly gain insights into the dispersal history and dynamics of SARS-CoV-2 lineages	unknown	https://dx.doi.org/10.1101/2020.05.05.078758	Belgium/ULG-10142/2020,Belgium/ULG-10044/2020
Afzal Ansari et al A	1	Genomic variations in SARS-CoV-2 genomes from Gujarat: Underlying role of variants in disease epidemiology	unknown	https://www.biorxiv.org/content/10.1101/2020.07.10.197095v1	India/GJ-GBRC167a/2020
C. Paul Morris et al	1	unknown	unknown	unknown	USA/MD-HP12014/2020
Maryam Zaheri et al	1	unknown	unknown	unknown	Switzerland/ZH-UZH-1000482983/2020
Sanaâ LEMRISS Amal SOUIRI Hicham EL OSSMANI Saâd EL Kabbaj et al	1	unknown	unknown	unknown	Morocco/RA85/2020
Meriem LAAMARTI et al A	2	unknown	unknown	unknown	Morocco/RMPS-15/2020,Morocco/RMPS-12/2020
Laubscher F. et al	8	unknown	unknown	unknown	Switzerland/GE-HUG-3144/2020,Switzerland/GE-HUG-0304/2020,Switzerland/GE-HUG-VD0503/2020,Switzerland/GE-HUG-1422/2020,Switzerland/GR-HUG-2988/2020,Switzerland/GR-HUG-3043/2020,Switzerland/GE-HUG-0199/2020,Switzerland/BE-HUG-6651/2020
Lauren Cowley et al	2	unknown	unknown	unknown	Bangladesh/G-38/2020,Bangladesh/G-149/2020
Prof. Isabelle Salmon et al	1	unknown	unknown	unknown	Belgium/20A30/2020
Lương Chấn Quang et al	1	unknown	unknown	unknown	Vietnam/PIHCM-371/2020
Junsong Zhang et al	1	unknown	unknown	unknown	Guangdong/SYSU-IHV/2020
Georgi Merhi et al	3	unknown	unknown	unknown	Lebanon/LAU1-53249/2020,Lebanon/LAU3-53451/2020,Lebanon/LAU4-53460/2020
Raushan Nugmanova et al	1	unknown	unknown	unknown	SaudiArabia/KAUST-MADINAH1669/2020
Kame A. Galán-Huerta et al	7	unknown	unknown	unknown	Mexico/NLE-UANL-024/2020,Mexico/NLE-UANL-036/2020,Mexico/NLE-UANL-032/2020,Mexico/NLE-UANL-022/2020,Mexico/NLE-UANL-033/2020,Mexico/NLE-UANL-029/2020,Mexico/NLE-UANL-034/2020
Andreas Henschel et al	2	unknown	unknown	unknown	UnitedArabEmirates/581/2020,UnitedArabEmirates/313/2020
Queen et al	1	unknown	unknown	unknown	USA/NV-CDC-2-3693578/2020
Ernesto Ramirez-Gonzalez et al	5	unknown	unknown	unknown	Mexico/QRO-InDRE-88/2020,Mexico/BCS-InDRE_30/2020,Mexico/QRO-InDRE-87/2020,Mexico/GRO-InDRE-93/2020,Mexico/QRO-InDRE-90/2020
Cervantes-Luevano K. et al	1	unknown	unknown	unknown	Mexico/BCN-CICESE-BC5/2020
SEARCH Alliance San Diego with Jonathan Gonzalez Garcia et al	1	unknown	unknown	unknown	Mexico/BCN-ALSR-4922/2020
Gordon P et al	4	unknown	unknown	unknown	Canada/AB-42849/2020,Canada/AB-29889/2020,Canada/AB-80602/2020,Canada/AB-94746/2020
Conall McCaughey et al	1	Preliminary analysis of SARS-CoV-2 importation & establishment of UK transmission lineages	unknown	https://virological.org/t/preliminary-analysis-of-sars-cov-2-importation-establishment-of-uk-transmission-lineages/507	NorthernIreland/NIRE-1020FE/2020
Licastro D et al B	1	Isolation and Full-Length Genome Characterization of SARS-CoV-2 from COVID-19 Cases in Northern Italy	unknown	https://dx.doi.org/10.1128/JVI.00543-20	Italy/FVG-ICGEB-S1/2020
Fries et al	2	unknown	unknown	unknown	Cuba/USAFSAM-S030/2020,Cuba/USAFSAM-S031/2020
David Nieuwenhuijse et al B	1	unknown	unknown	unknown	Luxembourg/Lux1/2020
Maharshi Pandya et al	1	unknown	unknown	unknown	India/GJ-GBRC281/2020
Arindam Maitra et al A	1	Mutations in SARS-CoV-2 viral RNA identified in Eastern India: Possible implications for the ongoing outbreak in India and impact on viral structure and host susceptibility	unknown	https://dx.doi.org/10.1007/s12038-020-00046-1	India/WB-S6/2020
Priti Prasad et al	1	unknown	unknown	unknown	India/UP-NBRI-N19-TCP645/2020
Antoine Bridier et al	1	unknown	unknown	unknown	France/IDF-HB-112006104461/2020
Ilker Karacan et al	36	unknown	unknown	unknown	Turkey/IST-GLAB-347/2020,Turkey/IST-GLAB-340/2020,Turkey/IST-GLAB-352/2020,Turkey/IST-GLAB-337/2020,Turkey/IST-GLAB-342/2020,Turkey/IST-GLAB-353/2020,Turkey/IST-GLAB-349/2020,Turkey/IST-GLAB-131/2020,Turkey/IST-GLAB-026/2020,Turkey/IST-GLAB-122/2020,Turkey/IST-GLAB-341/2020,Turkey/IST-GLAB-064/2020,Turkey/IST-GLAB-060/2020,Turkey/IST-GLAB-005/2020,Turkey/IST-GLAB-167/2020,Turkey/IST-GLAB-206/2020…
Craig S. Richmond et al	1	unknown	unknown	unknown	USA/WI-GMF-19596/2020
Enatha Mukantwari et al	1	unknown	unknown	unknown	Rwanda/AF37991-RD/2020
Alfredo Bruno Caicedo et al	5	unknown	unknown	unknown	Ecuador/30755/2020,Ecuador/36192/2020,Ecuador/52872/2020,Ecuador/51908/2020,Ecuador/36230/2020
Ismael N et al	7	unknown	unknown	unknown	Mozambique/KRISP-MZ158971/2020,Mozambique/KRISP-MZ154276/2020,Mozambique/KRISP-MZ154278/2020,Mozambique/KRISP-MZ157469/2020,Mozambique/KRISP-MZ155093/2020,Mozambique/KRISP-MZ158905/2020,Mozambique/KRISP-MZ157470/2020
Eva Sandberg et al	1	unknown	unknown	unknown	Sweden/20-51160/2020
Arindam Maitra et al B	2	unknown	unknown	unknown	India/WB-IK9/2020,India/MH-GA42/2020
Zuber Saiyed et al B	1	Phylogenetic clustering of the Indian SARS-CoV-2 genomes reveals the presence of distinct clades of viral haplotypes among states	unknown	https://www.biorxiv.org/content/10.1101/2020.05.28.122143v1	India/GJ-GBRC92/2020
Kairavi Joshi et al	1	Phylogenetic clustering of the Indian SARS-CoV-2 genomes reveals the presence of distinct clades of viral haplotypes among states	unknown	https://www.biorxiv.org/content/10.1101/2020.05.28.122143v1	India/GJ-GBRC50/2020
Ramesh Pandit et al	1	Phylogenetic clustering of the Indian SARS-CoV-2 genomes reveals the presence of distinct clades of viral haplotypes among states	unknown	https://www.biorxiv.org/content/10.1101/2020.05.28.122143v1	India/GJ-GBRC56b/2020
Azzania Fibriani et al	7	unknown	unknown	unknown	Indonesia/JB-TFRIC19-R48562/2020,Indonesia/JB-WJHL-ITB-R104416/2020,Indonesia/JB-WJHL-ITB-L18952/2020,Indonesia/JB-WJHL-ITB-R119840/2020,Indonesia/JB-WJHL-ITB-A03267/2020,Indonesia/JB-WJHL-ITB-R120975/2020,Indonesia/JB-WJHL-ITB-R109969/2020
Souza et al	7	unknown	unknown	unknown	Brazil/RJ-DCVN3/2020,Brazil/RJ-DCVTV507Q/2020,Brazil/RJ-DCV3/2020,Brazil/RJ-DCV5/2020,Brazil/RJ-DCVN2/2020,Brazil/RJ-DCV05/2020,Brazil/RJ-DCV1/2020
Dr. Shivarudrapp B Bhairappanavar et al	1	unknown	unknown	unknown	India/KA-CS1029/2020
Morten Rasmussen et al	3	unknown	unknown	unknown	Denmark/SSI-02/2020,Denmark/SSI-01/2020,Denmark/SSI-05/2020
Samoilov AE et al	11	unknown	unknown	unknown	Russia/MOS-CRIE-4906308/2020,Russia/MOS-CRIE-13386284/2020,Russia/MOS-CRIE-13378888/2020,Russia/CRIE5031464/2020,Russia/CRIE5021376/2020,Russia/MOS-CRIE-13677408/2020,Russia/MOS-CRIE7157442/2020,Russia/MOS-CRIE-13669866/2020,Russia/MOS-CRIE-7172114/2020,Russia/CRIE7249896/2020,Russia/MOS-CRIE-13385401/2020
Meriem LAAMARTI et al B	3	Genetic analysis of SARS-CoV-2 strains collected from North Africa: viral origins and mutational spectrum	unknown	https://www.biorxiv.org/content/10.1101/2020.06.30.181123v1	Morocco/RMPS-03/2020,Morocco/RMPS-06/2020,Morocco/RMPS-04/2020
Jean-Jacques Muyembe Tamfum et al	1	unknown	unknown	unknown	DRC/D09-0700/2020
Gage Moreno et al	1	unknown	unknown	unknown	USA/WI-UW-354/2020
Alpha Kabinet KEITA et al	6	unknown	unknown	unknown	Guinea/CERFIG-1337/2020,Guinea/CERFIG-1339/2020,Guinea/CERFIG-2190/2020,Guinea/CERFIG-1338/2020,Guinea/CERFIG-1336/2020,Guinea/CERFIG-1340/2020
Dhiraj Paul et al	4	unknown	unknown	unknown	India/MH-NCCS-NR-10951/2020,India/MH-AFMC-5688/2020,India/MH-AFMC-5727/2020,India/MH-AFMC-5695/2020
Chitra Pattabiraman et al B	1	Genomic epidemiology reveals multiple introductions and spread of SARS-CoV-2 in the Indian state of Karnataka	unknown	https://www.medrxiv.org/content/10.1101/2020.07.10.20150045v1	India/KA-nimh-3959/2020
Hematopathology Laboratory et al	6	unknown	unknown	unknown	India/MH-ACTREC-454/2020,India/MH-ACTREC-485/2020,India/MH-ACTREC-603/2020,India/MH-ACTREC-620/2020,India/MH-ACTREC-635/2020,India/MH-ACTREC-604/2020
Gaurishankar Shrimali et al	1	unknown	unknown	unknown	India/GJ-GBRC169b/2020
Zarna Patel et al	1	unknown	unknown	unknown	India/GJ-GBRC174b/2020
Nirav Mungalpara et al	1	unknown	unknown	unknown	India/GJ-GBRC183b/2020
Armi Chaudhari et al	1	Genomic variations in SARS-CoV-2 genomes from Gujarat: Underlying role of variants in disease epidemiology	unknown	https://www.biorxiv.org/content/10.1101/2020.07.10.197095v1	India/GJ-GBRC161a/2020
Dipeshwari Shewale et al	1	unknown	unknown	unknown	India/GJ-GBRC162b/2020
Nidhi Patel et al	1	unknown	unknown	unknown	India/GJ-GBRC178b/2020
Bharti Rajani et al	1	unknown	unknown	unknown	India/GJ-GBRC170b/2020
Calm Walsh et al	4	unknown	unknown	unknown	Ireland/D-NVRL-MPJ65056/2020,Ireland/D-NVRL-MPB41731/2020,Ireland/D-NVRL-MPI39625/2020,Ireland/D-NVRL-MPA88796/2020
Alwasti et al	18	unknown	unknown	unknown	Bahrain/341013933_S13_L001/2020,Bahrain/340685804/2020,Bahrain/920407807/2020,Bahrain/920396988_S5_L001/2020,Bahrain/340654690/2020,Bahrain/023341084/2020,Bahrain/600022987/2020,Bahrain/920456050/2020,Bahrain/340854790/2020,Bahrain/920338796/2020,Bahrain/920457147/2020,Bahrain/920374025/2020,Bahrain/250182773/2020,Bahrain/250182775/2020,Bahrain/341017320/2020,Bahrain/250182774/2020,Bahrain/250182…
Catherine Moore et al A	4	unknown	unknown	unknown	Wales/PHWC-169BB8/2020,Wales/PHWC-1664ED/2020,Wales/PHWC-4AD784/2020,Wales/PHWC-4ADDCE/2020
Jonas Fuchs et al	5	unknown	unknown	unknown	Germany/BW-FR0403/2021,Germany/BW-FR0132/2020,Germany/BW-FR0130/2020,Germany/BW-FR0131/2020,Germany/BW-FR0238/2020
Mohamed Ahmed Ali et al	1	SARS-CoV-2 Genome Analysis of Japanese Travelers in Nile River Cruise	unknown	https://dx.doi.org/10.3389/fmicb.2020.01316	Egypt/NRC-01/2020
Onur TOKGUN et al. et al	15	unknown	unknown	unknown	Turkey/DEN-PAU17/2020,Turkey/DEN-PAU02/2020,Turkey/DEN-PAU12/2020,Turkey/DEN-PAU14/2020,Turkey/DEN-PAU13/2020,Turkey/DEN-PAU03/2020,Turkey/DEN-PAU10/2020,Turkey/DEN-PAU04/2020,Turkey/DEN-PAU01/2020,Turkey/DEN-PAU07/2020,Turkey/DEN-PAU11/2020,Turkey/DEN-PAU19/2020,Turkey/DEN-PAU08/2020,Turkey/DEN-PAU15/2020,Turkey/DEN-PAU05/2020
Ozden Hatirnaz Ng et al	1	unknown	unknown	unknown	Turkey/ACUTG-2/2020
Xiang Zhao et al	11	unknown	unknown	unknown	Kashgar/IVDC-01-01/2020,Harbin/IVDC-01-01/2020,Shulan/IVDC-01-01/2020,Liaoning/IVDC-01/2020,Liaoning/IVDC-02/2020,Liaoning/IVDC-03/2020,Beijing/IVDC-02-06/2020,Beijing/IVDC-01-01/2020,env/Beijing/IVDC-03-06/2020,Urumqi/IVDC-01-01/2020,Qingdao/IVDC-01-01/2020
Eberhardt et al	3	unknown	unknown	unknown	Argentina/PAIS-E0014/2020,Argentina/PAIS-E0025/2020,Argentina/PAIS-E0026/2020
Salman Al-Sabah et al	8	unknown	unknown	unknown	Kuwait/SKS00109-JAH/2020,Kuwait/SKS00104-JAH/2020,Kuwait/SKS00103-JAH/2020,Kuwait/SKS00114-JAH/2020,Kuwait/SKS00115-JAH/2020,Kuwait/SKS00116-JAH/2020,Kuwait/SKS00110-JAH/2020,Kuwait/SKS00105-JAH/2020
Alberto Paniz-Mondolfi et al	2	unknown	unknown	unknown	Venezuela/VEN-95072/2020,Venezuela/VEN-89312/2020
Nikita S. D. Sahadeo et al	17	unknown	unknown	unknown	Trinidad/TT7867/2020,Trinidad/TT2238/2020,Trinidad/TT9467/2020,Trinidad/TT1327/2020,Trinidad/TT7923/2020,Trinidad/TT3347/2020,Trinidad/TT2158/2020,Trinidad/TT6949/2020,Trinidad/TT4707/2020,Trinidad/TT6851/2020,Trinidad/TT44048/2020,Trinidad/TT44092/2020,StLucia/LCA47897/2020,StLucia/LCA47987/2020,Jamaica/JAM47542/2020,StLucia/LCA47894/2020,StLucia/LCA47889/2020
Rukminiati et al	1	unknown	unknown	unknown	Indonesia/AC-NIHRD-C0057926/2020
Janvi Raval et al	1	unknown	unknown	unknown	India/GJ-GBRC-421a/2020
Nitin Savaliya et al	1	unknown	unknown	unknown	India/GJ-GBRC-391a/2020
Md. Imranul Hoq et al	3	unknown	unknown	unknown	Bangladesh/CU-CTG-24/2020,Bangladesh/CU-CTG-18/2020,Bangladesh/CU-CTG-13/2020
Abu Sayeed Mohammad Mahmud et al	3	unknown	unknown	unknown	Bangladesh/BCSIR-NILMRC-071/2020,Bangladesh/BCSIR-NILMRC-241/2020,Bangladesh/BCSIR-NILMRC-076/2020
Oo et al	7	unknown	unknown	unknown	Myanmar/DSMRC-010/2021,Myanmar/DSMRC-007/2021,Myanmar/DSMRC-008/2021,Myanmar/DSMRC-005/2021,Myanmar/DSMRC-009/2021,Myanmar/DSMRC-004/2021,Myanmar/DSMRC-002/2021
Khine Zaw Oo et al	1	unknown	unknown	unknown	Myanmar/DSMRC-001/2021
Pallavali Roja Rani et al	1	unknown	unknown	unknown	India/AP-CS0811/2020
Dler et al	1	unknown	unknown	unknown	Iraq/NN_Erbil/2021
Rijad Konjhodzic et al B	1	unknown	unknown	unknown	BosniaandHerzegovina/agc778/2021
Samina Naz Mukry et al	1	unknown	unknown	unknown	Pakistan/NIBD-04-KHI/2020
K Sadeghi et al	1	unknown	unknown	unknown	Iran/Tehran-04/2020
Willy Agustine et al	2	unknown	unknown	unknown	Indonesia/JB-EIJK145/2021,Indonesia/JB-EIJK148/2021
Kazufumi Shimizu et al	1	unknown	unknown	unknown	Indonesia/JI-ITDua-34158NT/2020
Tahmineh Jalali et al	1	unknown	unknown	unknown	Iran/46732/2020
Zahra Ahmadi et al	2	unknown	unknown	unknown	Iran/9GS/2020,Iran/N193/2021
Daniel Chu et al	1	unknown	unknown	unknown	HongKong/VM20131073/2020
Pradip Gyanwali et al	10	unknown	unknown	unknown	Nepal/2178/2020,Nepal/C3031/2020,Nepal/614/2020,Nepal/618/2020,Nepal/617/2020,Nepal/70N/2020,Nepal/459A/2020,Nepal/2097/2020,Nepal/2673/2020,Nepal/620/2020
David Richardson et al	1	unknown	unknown	unknown	Canada/ON-A44/2020
Dr. Jeff Wrana et al	2	unknown	unknown	unknown	Canada/ON-LTRI-1352/2020,Canada/LTRI-1064/2020
Erike A Suwarsono et al	3	unknown	unknown	unknown	Indonesia/BT-SHSIU-01-6494/2021,Indonesia/BT-SHSIU-01-6547/2021,Indonesia/BT-SHSIU-01-2566/2020
Husna Nugrahapraja et al	3	unknown	unknown	unknown	Indonesia/JB-TFRIC19-R49544/2020,Indonesia/JB-TFRIC19-R50090/2020,Indonesia/JB-TFRIC19-R4975/2020
Lydia V. Panggalo et al	3	unknown	unknown	unknown	Indonesia/JB-EIJK120/2021,Indonesia/JK-EIJK121/2021,Indonesia/JB-EIJK117/2020
Sukma Oktavianthi et al	1	unknown	unknown	unknown	Indonesia/JB-EIJK122/2021
Betty Suryawati et al	1	unknown	unknown	unknown	Indonesia/JT-UNS-7-27136/2020
Aldise M Nastri et al	1	unknown	unknown	unknown	Indonesia/JI-ITDua-33817NT/2020
Iskandar Adnan et al	1	unknown	unknown	unknown	Indonesia/JB-EIJK107/2020
Latour J. et al	9	unknown	unknown	unknown	France/OCC-96/2020,France/OCC-57/2020,France/OCC-135/2020,France/OCC-209/2020,France/OCC-60/2020,France/OCC-39/2020,France/OCC-218/2020,France/OCC-64/2020,France/OCC-66/2020
Ariane Düx et al	2	unknown	unknown	unknown	Germany/BW-RKI-NP-0025/2020,Germany/BB-RKI-NP-0058/2020
Jacquelyn Wynn et al	6	unknown	unknown	unknown	England/ALDP-A6F506/2020,England/ALDP-C8FEC7/2020,England/ALDP-EE0D98/2021,England/ALDP-10DE484/2021,England/ALDP-EE4990/2021,England/ALDP-EECF87/2020
Ana Cabrera et al	3	unknown	unknown	unknown	Canada/ON-LHSC04/2020,Canada/ON-LHSC01/2020,Canada/ON-LHSC08/2020
Gustavo Cilla Eguiluz et al	2	unknown	unknown	unknown	Spain/PV-IBV-98008441/2020,Spain/PV-IBV-98008443/2020
Sergi Castellano et al B	2	unknown	unknown	unknown	England/MILK-A18A76/2020,England/LOND-1264DA4/2020
Jing Zhang et al B	4	unknown	unknown	unknown	Guatemala/CDC-1229/2020,Belize/CDC-6852/2020,Belize/CDC-6851/2020,Belize/CDC-6846/2020
Antoine Dara et al	1	unknown	unknown	unknown	Mali/M00960/2020
Dominika Fričová et al	1	unknown	unknown	unknown	Slovakia/UKBA-101/2020
Biazzo et al	8	unknown	unknown	unknown	Malta/BAL-Sliema-7/2020,Malta/BAL-Sliema-2/2020,Malta/BAL-Sliema-5/2020,Malta/BAL-Sliema-4/2020,Malta/BAL-Sliema-6/2020,Malta/BAL-Sliema-9/2020,Malta/BAL-Sliema-8/2020,Malta/BAL-Sliema-3/2020
Emanuela Giombini et al	1	unknown	unknown	unknown	Italy/LAZ-INMI-24/2020
Altaif et al	2	unknown	unknown	unknown	Bahrain/920267586/2020,Bahrain/04/2020
Zaed et al	3	unknown	unknown	unknown	Bahrain/Hu-1/2020,Bahrain/110003611/2020,Bahrain/02/2020
Cathy Paulino et al	3	unknown	unknown	unknown	Portugal/IGC4102/2020,Portugal/IGC3853/2020,Portugal/IGC3995/2020
Joao Sobral et al	6	unknown	unknown	unknown	Portugal/IGC4108/2020,Portugal/IGC4478/2020,Portugal/IGC4489/2020,Portugal/IGC4501/2020,Portugal/IGC4425/2020,Portugal/IGC4250/2020
Dennis Deschka et al	1	unknown	unknown	unknown	Germany/NW-KRO-124/2020
Marine Murtskhvaladze et al	2	unknown	unknown	unknown	Georgia/Tb-673/2020,Georgia/Tb-273/2020
Kefentse Arnold Tumedi et al	11	unknown	unknown	unknown	Botswana/BOT2283/2020,Botswana/1224-IN462/2020,Botswana/CV1615722/2020,Botswana/1217-IN1699/2020,Botswana/1223-IN1490/2020,Botswana/CV1605828/2020,Botswana/1217-IN1660/2020,Botswana/BOT4161/2020,Botswana/BOT2855/2020,Botswana/BOT2624/2020,Botswana/BOT2254/2020
Jorge González et al	1	unknown	unknown	unknown	Chile/MA-CADIUMAG-11/2020
Alexis Robitaille et al	14	unknown	unknown	unknown	Germany/SH-hpi-p1578/2020,Germany/HH-hpi-p1632/2020,Germany/HH-hpi-p1957/2020,Germany/HH-hpi-p2469/2020,Germany/HH-hpi-p2470/2020,Germany/HH-hpi-p2494/2020,Germany/HH-hpi-p2384/2020,Germany/HH-hpi-p2479/2020,Germany/HH-hpi-p2480/2020,Germany/HH-hpi-p2452/2020,Germany/HH-hpi-p2458/2020,Germany/HH-hpi-p2464/2020,Germany/HH-hpi-p2466/2020,Germany/HH-HPI-p3167/2021
Olympia E. Anastasiou et al	2	unknown	unknown	unknown	Germany/NW-HHU-216/2020,Germany/NW-HHU-224/2020
Đỗ Thái Hùng et al	1	unknown	unknown	unknown	Vietnam/36/2020
Siamak Zohari et al	1	unknown	unknown	unknown	Sweden/SVA200327SZ-NSW/2020
Duarte et al	2	unknown	unknown	unknown	CostaRica/04/2020,CostaRica/05/2020
Matt Plumb et al	4	unknown	unknown	unknown	USA/MN-MDH-1389/2020,USA/MN-MDH-1662/2020,USA/MN-MDH-435/2020,USA/MN-MDH-70/2020
Philippe Selhorst et al	2	unknown	unknown	unknown	Belgium/ITM_C068/2020,Belgium/ITM_C298/2020
Fritsch et al	3	unknown	unknown	unknown	Germany/BY-UHR-8ZK/2020,Germany/BY-UHR-2O/2020,Germany/BY-UHR-9ZK/2020
Rongbao Gao et al	1	unknown	unknown	unknown	Beijing/NPRC0004/2020
Virginia DCLS et al	3	unknown	unknown	unknown	USA/VA-DCLS-0553/2020,USA/VA-DCLS-0212/2020,USA/VA-DCLS-0444/2020
Gvantsa Brachveli et al	2	unknown	unknown	unknown	Georgia/Tb-3118/2020,Georgia/Tb-6572/2020
Ana Papkiauri et al	1	unknown	unknown	unknown	Georgia/Tb-7856/2020
Nino Berishvili et al	1	unknown	unknown	unknown	Georgia/Tb-5727/2020
Meri Pantsulaia et al	3	unknown	unknown	unknown	Georgia/Tb-6598/2020,Georgia/Tb-27822/2020,Georgia/Tb-97937/2020
Pavitra Roychoudhury et al	3	unknown	unknown	unknown	USA/WA-UW-1501/2020,USA/WA-UW-11562/2020,USA/WA-UW-11072/2020
Scott Nguyen et al	1	unknown	unknown	unknown	USA/DC-DFS-PHL-0041/2020
CZB Cliahub Consortium et al	3	unknown	unknown	unknown	USA/CA-CZB-9539/2020,USA/CA-CZB-9590/2020,USA/CA-CZB-9523/2020
Leanne Mortimer et al	1	unknown	unknown	unknown	Canada/ON-E74b/2020
Rivera NR et al	1	unknown	unknown	unknown	ElSalvador/INS-01/2020
Nalia Ismael et al	34	unknown	unknown	unknown	Mozambique/INS-K007946/2020,Mozambique/INS-K007959/2020,Mozambique/INS-K007980/2021,Mozambique/INS-K007928/2020,Mozambique/INS-K007930/2020,Mozambique/INS-K007918/2020,Mozambique/INS-K007976/2021,Mozambique/INS-K007927/2020,Mozambique/INS-K007911/2020,Mozambique/INS-K007936/2020,Mozambique/INS-K007986/2021,Mozambique/INS-K007988/2021,Mozambique/INS-K007985/2021,Mozambique/INS-K007989/2021,Mozambi…
Giorgi Tomashvili et al	2	unknown	unknown	unknown	Georgia/Tb-22208/2020,Georgia/Tb-171516/2020
Lin Qi et al	1	unknown	unknown	unknown	Fujian/IM3520010T/2020
Afzal Ansari et al B	1	unknown	unknown	unknown	India/GJ-GBRC-439b/2020
Labdhi Pandya et al	1	unknown	unknown	unknown	India/GJ-GBRC-439a/2020
Pranay Shah et al	1	unknown	unknown	unknown	India/GJ-GBRC-437/2020
Nikha Trivedi et al	1	unknown	unknown	unknown	India/GJ-GBRC-440/2020
Susan Engelbrecht et al	71	unknown	unknown	unknown	SouthAfrica/Tygerberg-409/2020,SouthAfrica/Tygerberg-424/2020,SouthAfrica/Tygerberg-435/2020,SouthAfrica/Tygerberg-434/2020,SouthAfrica/Tygerberg-403/2020,SouthAfrica/Tygerberg-404/2020,SouthAfrica/Tygerberg-426/2020,SouthAfrica/Tygerberg-464/2020,SouthAfrica/Tygerberg-458/2020,SouthAfrica/Tygerberg-462/2020,SouthAfrica/Tygerberg-423/2020,SouthAfrica/Tygerberg-389/2020,SouthAfrica/Tygerberg-379/2…
Mohale T et al	21	unknown	unknown	unknown	SouthAfrica/N00342/2020,SouthAfrica/N00335/2020,SouthAfrica/N00380/2020,SouthAfrica/N00352/2020,SouthAfrica/N00343/2020,SouthAfrica/N00348/2020,SouthAfrica/N00341/2020,SouthAfrica/N00351/2020,SouthAfrica/N00345/2020,SouthAfrica/N00340/2020,SouthAfrica/N00333/2020,SouthAfrica/N00390/2020,SouthAfrica/N00337/2020,SouthAfrica/N00347/2020,SouthAfrica/N00349/2020,SouthAfrica/N00385/2020,SouthAfrica/N00…
Houriiyah Tegally et al	71	unknown	unknown	unknown	SouthAfrica/NHLS-UCT-GS-1382/2020,SouthAfrica/NHLS-UCT-GS-1386/2020,SouthAfrica/NHLS-UCT-GS-1379/2020,SouthAfrica/NHLS-UCT-GS-1364/2020,SouthAfrica/NHLS-UCT-GS-1342/2020,SouthAfrica/NHLS-UCT-GS-1107/2020,SouthAfrica/NHLS-UCT-GS-1385/2020,SouthAfrica/NHLS-UCT-GS-1030/2020,SouthAfrica/NHLS-UCT-GS-1388/2020,SouthAfrica/NHLS-UCT-GS-1363/2020,SouthAfrica/NHLS-UCT-GS-1383/2020,SouthAfrica/NHLS-UCT-GS-1…
Microbiology Department et al	1	unknown	unknown	unknown	Spain/GA-CHUVI-19118872/2020
Seemann T. et al	5	unknown	unknown	unknown	Australia/VIC18096/2021,Australia/VIC15785/2020,Australia/VIC17738/2020,Australia/VIC18094/2021,Australia/VIC18095/2021
Sikhulile Moyo et al	1	unknown	unknown	unknown	Botswana/CV1707368/2021
Diaz Y et al	1	unknown	unknown	unknown	Panama/655071/2021
Geert Martens et al	1	unknown	unknown	unknown	Belgium/AZDelta210303396-01_S5/2021
Oluniyi P.E. et al C	1	First African SARS-CoV-2 genome sequence from Nigerian COVID-19 case	unknown	https://virological.org/t/first-african-sars-cov-2-genome-sequence-from-nigerian-covid-19-case/421	Nigeria/Lagos01/2020
Simulundu et al	1	unknown	unknown	unknown	Zambia/ZMB-29/2020
Fatma Nilay Tutak et al	1	unknown	unknown	unknown	Turkey/VETAL1902_1/2020
Fernando L Melo et al	1	Evolution and epidemic spread of SARS-CoV-2 in Brazil	unknown	https://dx.doi.org/10.1101/2020.06.11.20128249	Brazil/DF-0001/2020
Krasnov et al	2	unknown	unknown	unknown	Russia/SAR-RARI-2272/2020,Russia/SAR-RARI-3656/2020
Sanaâ Lemriss et al	2	unknown	unknown	unknown	Morocco/moh100/2020,Morocco/AZ183/2020
Sanaâ LEMRISS et al	1	unknown	unknown	unknown	Morocco/CA24/2020
Teufik et al	1	Phylogenetic pattern of SARS-CoV-2 from COVID-19 patients from Bosnia and Herzegovina: lessons learned to optimize future molecular and epidemiological approaches	unknown	https://dx.doi.org/10.1101/2020.06.19.160606	BosniaandHerzegovina/02-BanjaLuka/2020
Leonardo I. Almonacid et al	5	unknown	unknown	unknown	Chile/Santiago-PUC_MVL_0159/2020,Chile/Santiago-PUC_MVL_0230/2020,Chile/Santiago-PUC_MVL_0379/2020,Chile/Santiago-PUC_MVL_0523/2020,Chile/Santiago-PUC_MVL_0051/2020
Javier Tognarelli et al	50	unknown	unknown	unknown	Chile/RM-127563/2020,Chile/RM-127636/2020,Chile/NB-175519/2020,Chile/RM-207231/2020,Chile/BI-167039/2020,Chile/RM-108996/2020,Chile/RM-127976/2020,Chile/MA-201641/2020,Chile/RM-204484/2020,Chile/RM-163679/2020,Chile/RM-108997/2020,Chile/RM-128039/2020,Chile/RM-87471-TC1/2020,Chile/RM-167057/2020,Chile/RM-152036/2020,Chile/RM-152037/2020,Chile/RM-191594/2020,Chile/RM-155633/2020,Chile/RM-157806/20…
Cusi et al	1	unknown	unknown	unknown	Italy/TUS-UniSI-1/2020
Maria Grazia Cusi et al	1	unknown	unknown	unknown	Italy/TUS-DBM-1/2020
Giorgio Giurato (Corresponding Author) et al 1 unknown unknown unknown Italy/CAM-CRGS-1/2020 Pence et al 4 unknown unknown unknown Turkey/IMU-SP-01/2020,Turkey/IMU-SP-03/2020,Turkey/IMU-SP-04/2020,Turkey/IMU-SP-02/2020 Blagodatskikh et al 1 unknown unknown unknown Russia/MOW-PMU-0417/2020 Gisela Barrera-Badillo et al 6 unknown unknown unknown Mexico/ZAC-InDRE-72/2020,Mexico/TLA-InDRE-57/2020,Mexi…
